# Supplementary material for: Genome-Wide Meta-Analysis of Sciatica in Finnish Population
Source: PLoS One. 2016 Oct 20;11(10):e0163877. doi: 10.1371/journal.pone.0163877 (PMC5072673; doi:10.1371/journal.pone.0163877)
Supplement: S1 Appendix — (TXT) [file pone.0163877.s001.txt]

chromosome	position	rs_number	reference_allele	other_allele	eaf	OR	OR_se	OR_95L	OR_95U	z	p-value	_-log_p-value	q_statistic	q_p-value	i2	n_studies	n_sample	effects
9	14344410	chr9:14344410:I	AG	A	0.07663	3.05352	0.497278	2.078856	4.485153	5.690682	1.30E-08	7.886802	0.052974	0.817966	0	2	3960	++
15	52640539	rs145901849	T	C	0.058051	3.035678	0.492601	2.07018	4.451468	5.685622	1.34E-08	7.873958	2.539783	0.11101	0.606266	2	3961	++
15	52665890	rs80035109	C	T	0.070684	2.645705	0.390151	1.881009	3.721277	5.590135	2.32E-08	7.633614	0.980127	0.322167	0	2	3962	++
15	52811959	rs190200374	T	G	0.063321	2.886158	0.463099	1.978483	4.210249	5.501796	3.85E-08	7.414689	2.682552	0.101453	0.627221	2	3962	++
15	52600066	rs117458827	A	G	0.071867	2.531591	0.366039	1.814155	3.532747	5.463352	4.78E-08	7.320444	0.860367	0.353636	0	2	3960	++
15	52948838	rs149430802	T	C	0.071559	2.561786	0.380396	1.81621	3.61343	5.360566	8.48E-08	7.071526	1.618673	0.203277	0.38221	2	3961	++
15	52957840	rs117288416	T	C	0.071558	2.561885	0.380432	1.816239	3.613652	5.360433	8.49E-08	7.071208	1.619856	0.203112	0.382661	2	3961	++
15	52604566	chr15:52604566:I	CT	C	0.067236	2.703591	0.420662	1.879094	3.889855	5.358512	8.58E-08	7.066597	0.737366	0.390506	0	2	3960	++
15	52928933	rs143229532	C	T	0.071146	2.576049	0.384882	1.82168	3.642806	5.3526	8.86E-08	7.052422	1.649792	0.198987	0.393863	2	3961	++
15	52743583	rs117930495	C	T	0.072294	2.476306	0.360475	1.769775	3.464899	5.290811	1.24E-07	6.905135	1.547739	0.213469	0.353896	2	3961	++
11	60317643	rs80026449	A	G	0.026669	5.49946	1.322417	2.907524	10.402001	5.242211	1.62E-07	6.790417	1.706238	0.191474	0.413915	2	3962	++
15	52514666	rs183165962	A	G	0.066635	2.569696	0.393135	1.799151	3.670252	5.189245	2.16E-07	6.666526	2.045835	0.152623	0.511202	2	3962	++
15	52852285	chr15:52852285:I	TA	T	0.068739	2.520037	0.380471	1.774313	3.57918	5.163244	2.48E-07	6.606139	1.748583	0.186055	0.428108	2	3961	++
6	32508053	rs190606317	A	G	0.151266	2.175836	0.284605	1.618009	2.92598	5.143973	2.74E-07	6.561568	2.590147	0.10753	0.613921	2	3960	++
18	5636910	rs73937196	T	C	0.052275	2.906248	0.496345	1.933412	4.368588	5.130447	2.95E-07	6.530375	0.086647	0.768484	0	2	3962	++
6	32490036	rs115488695	T	C	0.18093	1.982003	0.234039	1.523287	2.578854	5.093697	3.58E-07	6.446015	0.034821	0.851971	0	2	3960	++
18	5640484	rs58509608	C	T	0.052872	2.814678	0.475076	1.883529	4.206152	5.049288	4.52E-07	6.344832	0.137561	0.710718	0	2	3961	++
15	52388742	rs186767095	A	T	0.057198	2.663263	0.434816	1.811023	3.916553	4.978277	6.53E-07	6.184758	3.100985	0.078245	0.677522	2	3960	++
18	71537484	rs62100562	T	G	0.023727	5.372272	1.327435	2.770499	10.417367	4.976042	6.61E-07	6.179752	1.544038	0.214018	0.352347	2	3961	++
6	31430721	rs115949512	G	A	0.136738	1.884613	0.213128	1.466881	2.421304	4.956806	7.30E-07	6.136774	1.104614	0.293256	0.094706	2	3961	++
9	28313102	rs117146116	C	T	0.031194	4.449419	1.012853	2.464228	8.033887	4.951532	7.50E-07	6.125017	0.314327	0.575037	0	2	3961	++
6	31433558	rs3094014	A	G	0.133266	1.88529	0.214023	1.465805	2.424823	4.938077	8.03E-07	6.095076	1.487783	0.222561	0.327859	2	3962	++
11	60164302	rs2241921	T	C	0.638693	1.56454	0.130426	1.308904	1.870101	4.917456	8.93E-07	6.049334	0.404708	0.524668	0	2	3962	++
11	60158649	rs6591578	A	G	0.639697	1.570219	0.132006	1.311487	1.879993	4.911773	9.19E-07	6.03676	0.343016	0.558094	0	2	3962	++
6	31434198	rs114615271	C	T	0.13322	1.890208	0.216631	1.465611	2.437815	4.905006	9.51E-07	6.021804	1.482456	0.223391	0.325444	2	3960	++
14	34534344	rs10145254	T	C	0.025985	4.775516	1.132395	2.556021	8.922284	4.90275	9.62E-07	6.016823	0.685357	0.407748	0	2	3960	++
15	52024775	rs186280351	T	G	0.067414	2.259828	0.320727	1.631204	3.130708	4.90218	9.65E-07	6.015566	5.242922	0.022036	0.809267	2	3960	++
6	31433831	rs115688765	G	A	0.133313	1.88537	0.215535	1.46292	2.42981	4.899235	9.79E-07	6.009067	1.461864	0.226634	0.315942	2	3962	++
11	60117126	rs10792269	A	G	0.64475	1.564354	0.130877	1.307836	1.871186	4.896993	9.91E-07	6.00412	0.08432	0.771526	0	2	3962	++
4	35532585	rs77310140	G	A	0.035224	4.361172	0.991196	2.418427	7.864543	4.89562	9.97E-07	6.001093	0.266004	0.606025	0	2	3962	++
14	40379061	rs12880515	T	C	0.140978	1.893261	0.218067	1.46585	2.445297	4.889563	1.03E-06	5.987746	1.479638	0.223831	0.324159	2	3960	++
15	52946250	rs192797643	C	T	0.073729	2.328429	0.341515	1.659061	3.267863	4.887499	1.04E-06	5.983203	0.924994	0.336167	0	2	3961	++
10	104234622	rs150141424	T	C	0.030076	3.06815	0.566868	1.95709	4.809971	4.887071	1.04E-06	5.982262	0.084712	0.771011	0	2	3961	++
11	60157166	rs2233253	T	C	0.638713	1.565584	0.131465	1.307913	1.87402	4.885749	1.05E-06	5.979351	0.40144	0.526346	0	2	3962	++
11	60157107	rs2233252	G	T	0.638713	1.565584	0.131465	1.307913	1.87402	4.885749	1.05E-06	5.979351	0.40144	0.526346	0	2	3962	++
11	60156297	rs2014121	C	T	0.638715	1.565596	0.131466	1.307922	1.874034	4.885831	1.05E-06	5.979532	0.401236	0.526452	0	2	3961	++
11	60155000	rs7935082	C	T	0.638725	1.565713	0.131482	1.308009	1.874191	4.886407	1.05E-06	5.9808	0.400392	0.526887	0	2	3961	++
11	60152563	rs950803	A	T	0.638765	1.565831	0.131516	1.308061	1.874399	4.886263	1.05E-06	5.980482	0.399396	0.527401	0	2	3961	++
3	34334484	rs9834633	A	G	0.087067	0.450846	0.062966	0.327434	0.620774	-4.881784	1.07E-06	5.97063	0.431933	0.511042	0	2	3961	--
11	60164204	rs2241920	A	G	0.639108	1.564321	0.131417	1.306744	1.87267	4.874597	1.11E-06	5.954837	0.394209	0.530095	0	2	3962	++
10	13380620	rs183940360	G	C	0.021412	4.429015	1.018138	2.433465	8.061005	4.870625	1.13E-06	5.946118	3.523665	0.060499	0.716205	2	3961	++
9	4655323	rs77798076	G	A	0.062295	2.665523	0.443732	1.795808	3.956444	4.865446	1.16E-06	5.93476	0.084337	0.771504	0	2	3960	++
11	60120539	rs1822366	G	T	0.644743	1.565034	0.1319	1.30651	1.874714	4.862405	1.18E-06	5.928097	0.083639	0.772425	0	2	3962	++
10	13393866	rs147919067	G	C	0.021331	4.435332	1.02171	2.432782	8.086288	4.861439	1.19E-06	5.925981	3.555149	0.059361	0.718718	2	3960	++
11	60118851	rs12798266	A	G	0.645025	1.564554	0.131991	1.305851	1.874509	4.853764	1.23E-06	5.909181	0.083106	0.773132	0	2	3961	++
1	210267383	chr1:210267383:I	TTAAC	T	0.789089	1.664643	0.158622	1.353745	2.046943	4.831457	1.38E-06	5.860498	4.82044	0.028124	0.79255	2	3962	++
11	60275495	rs80055220	T	C	0.026415	4.447176	1.030845	2.42672	8.149838	4.828644	1.40E-06	5.854372	1.760961	0.184505	0.432128	2	3961	++
1	210267382	chr1:210267382:I	TTTAA	T	0.789235	1.663567	0.158599	1.352713	2.045856	4.82263	1.44E-06	5.841291	4.843741	0.027747	0.793548	2	3961	++
6	32511456	rs116105128	C	G	0.112549	2.201053	0.308285	1.596815	3.033936	4.818303	1.47E-06	5.831887	0.481087	0.48793	0	2	3960	++
14	40373048	rs12886276	G	A	0.140892	1.874507	0.215698	1.45174	2.42039	4.818619	1.47E-06	5.832573	1.437726	0.230508	0.304457	2	3960	++
11	60128968	rs11230288	A	G	0.644343	1.559486	0.131763	1.301231	1.868998	4.810592	1.53E-06	5.81515	0.092648	0.760837	0	2	3962	++
11	60129505	rs4528348	G	C	0.644321	1.558754	0.131708	1.300605	1.86814	4.805224	1.57E-06	5.803511	0.094069	0.759067	0	2	3961	++
10	13384481	rs183822499	A	G	0.032061	3.280622	0.643909	2.01856	5.331763	4.794709	1.66E-06	5.78075	2.054833	0.151724	0.513342	2	3961	++
6	32489571	rs143451380	G	C	0.161102	1.971262	0.243863	1.493291	2.602222	4.790211	1.69E-06	5.771029	0.670594	0.412844	0	2	3960	++
6	32520595	rs114043444	A	G	0.245649	1.749607	0.182719	1.391477	2.19991	4.787272	1.72E-06	5.76468	0.501848	0.478689	0	2	3960	++
1	210306846	rs4844949	A	G	0.210184	0.605851	0.05752	0.493112	0.744365	-4.770325	1.87E-06	5.728148	4.744829	0.029386	0.789244	2	3961	--
1	210279938	rs9659836	G	A	0.210096	0.606008	0.057561	0.493188	0.744636	-4.765424	1.92E-06	5.717604	4.737729	0.029508	0.788928	2	3961	--
11	60129828	chr11:60129828:D	T	TTG	0.642314	1.555324	0.131945	1.296711	1.865514	4.760451	1.96E-06	5.706916	0.076928	0.781505	0	2	3960	++
14	58250665	rs73291863	A	G	0.034792	3.3218	0.661443	2.025373	5.448063	4.755893	2.01E-06	5.697131	3.066116	0.07994	0.673854	2	3961	++
1	210068954	rs7540704	G	T	0.791444	1.652867	0.157791	1.343596	2.033325	4.754368	2.02E-06	5.693858	5.406557	0.020061	0.815039	2	3961	++
11	60184191	rs3825020	A	G	0.593135	1.535093	0.127056	1.286064	1.832344	4.745843	2.11E-06	5.675583	0.014386	0.904528	0	2	3962	++
11	60174250	rs955019	T	C	0.591917	1.541189	0.128697	1.288942	1.8428	4.743441	2.14E-06	5.670437	0.016117	0.898979	0	2	3961	++
18	5676759	rs4470244	A	G	0.066254	2.272304	0.334154	1.617361	3.192463	4.731661	2.26E-06	5.645246	0.001756	0.966575	0	2	3962	++
18	5670735	rs12457186	C	T	0.066254	2.272304	0.334154	1.617361	3.192463	4.731661	2.26E-06	5.645246	0.001756	0.966575	0	2	3962	++
11	60142538	rs7944025	A	C	0.642247	1.549689	0.131187	1.292561	1.857966	4.732372	2.26E-06	5.646765	0.124915	0.723763	0	2	3960	++
1	210265384	rs227199	C	G	0.793248	1.64896	0.157699	1.339871	2.029352	4.722633	2.37E-06	5.62598	5.199905	0.022588	0.807689	2	3962	++
1	210145298	rs12034991	G	A	0.206335	0.606951	0.05802	0.493231	0.746891	-4.717021	2.43E-06	5.61402	5.277464	0.021603	0.810515	2	3962	--
9	4686426	rs189906729	T	C	0.029779	3.909707	0.863131	2.21797	6.891802	4.714285	2.46E-06	5.608193	2.675016	0.101934	0.62617	2	3960	++
6	31310025	chr6:31310025:I	CT	C	0.134875	2.033952	0.265261	1.514042	2.732397	4.713993	2.47E-06	5.607574	0.046084	0.830024	0	2	3961	++
11	60180335	rs7926219	T	C	0.593348	1.533866	0.127861	1.283259	1.833413	4.700263	2.64E-06	5.578385	0.01651	0.89776	0	2	3961	++
15	52038741	rs184095703	T	C	0.072568	2.235758	0.325673	1.597438	3.129142	4.690888	2.76E-06	5.558502	2.769581	0.096071	0.638935	2	3961	++
18	5669955	rs16948608	A	T	0.066251	2.272919	0.336912	1.612572	3.203678	4.688595	2.79E-06	5.553644	0.001852	0.965669	0	2	3960	++
18	5669954	chr18:5669954:D	A	AT	0.066254	2.272683	0.336869	1.61242	3.203315	4.688131	2.80E-06	5.552662	0.001831	0.965869	0	2	3962	++
18	5675566	rs11876234	A	G	0.066254	2.27211	0.336768	1.612044	3.202446	4.686949	2.82E-06	5.550158	0.001732	0.966804	0	2	3962	++
18	5674741	rs59892835	T	C	0.066254	2.27211	0.336768	1.612044	3.202446	4.686949	2.82E-06	5.550158	0.001732	0.966804	0	2	3962	++
18	5674268	rs875586	A	C	0.066254	2.27211	0.336768	1.612044	3.202446	4.686949	2.82E-06	5.550158	0.001732	0.966804	0	2	3962	++
18	5673204	rs72634391	C	T	0.066263	2.272009	0.336757	1.611965	3.202318	4.686634	2.82E-06	5.549491	0.001758	0.966559	0	2	3962	++
18	5672053	rs72634390	C	G	0.066254	2.27211	0.336768	1.612044	3.202446	4.686949	2.82E-06	5.550158	0.001732	0.966804	0	2	3962	++
18	5671895	rs12457942	G	T	0.066254	2.27211	0.336768	1.612044	3.202446	4.686949	2.82E-06	5.550158	0.001732	0.966804	0	2	3962	++
18	5671544	rs12454584	A	G	0.066254	2.27211	0.336768	1.612044	3.202446	4.686949	2.82E-06	5.550158	0.001732	0.966804	0	2	3962	++
18	5669555	rs11081208	G	A	0.066254	2.27211	0.336768	1.612044	3.202446	4.686949	2.82E-06	5.550158	0.001732	0.966804	0	2	3962	++
18	5664076	rs16948594	G	A	0.066259	2.271833	0.336719	1.611863	3.202024	4.686388	2.83E-06	5.54897	0.001798	0.966178	0	2	3962	++
20	40809486	rs6030030	T	C	0.9781	0.182801	0.047466	0.089769	0.372248	-4.683512	2.86E-06	5.542883	15.82771	6.94E-05	0.93682	2	3960	--
18	5674148	rs72634392	C	T	0.066298	2.27036	0.336473	1.610873	3.19984	4.683144	2.87E-06	5.542106	0.001768	0.966465	0	2	3960	++
18	5678582	rs1941014	T	C	0.066356	2.270036	0.336777	1.609953	3.200753	4.676496	2.96E-06	5.528048	0.000687	0.979085	0	2	3961	++
11	60132647	rs894591	C	T	0.649038	1.53741	0.129919	1.282769	1.842599	4.655427	3.28E-06	5.483623	0.108877	0.741426	0	2	3961	++
11	60132304	rs894592	G	T	0.649041	1.537455	0.129922	1.282807	1.842652	4.655742	3.28E-06	5.484285	0.108701	0.741628	0	2	3961	++
3	38813465	rs7611456	T	C	0.603307	0.660121	0.054114	0.554058	0.786488	-4.647623	3.41E-06	5.467215	1.857423	0.172923	0.46162	2	3960	--
15	52043708	rs183685693	G	C	0.071791	2.24083	0.329769	1.594482	3.149184	4.647166	3.42E-06	5.466255	3.4658	0.06265	0.711466	2	3961	++
11	60135392	rs7936040	T	G	0.649102	1.534351	0.129514	1.280504	1.83852	4.639608	3.54E-06	5.45039	0.126058	0.722555	0	2	3961	++
11	60135880	rs4939349	A	G	0.649108	1.534215	0.129499	1.280397	1.838348	4.638787	3.56E-06	5.448668	0.126791	0.721783	0	2	3961	++
11	60135871	rs4939348	C	A	0.649112	1.534238	0.129501	1.280417	1.838375	4.638949	3.56E-06	5.449007	0.126562	0.722023	0	2	3961	++
11	60136243	rs4939350	G	C	0.649111	1.534122	0.129491	1.28032	1.838236	4.638129	3.57E-06	5.447288	0.127057	0.721503	0	2	3961	++
11	60144781	rs4290252	T	C	0.649085	1.533551	0.129438	1.279852	1.837539	4.634276	3.64E-06	5.439211	0.126699	0.72188	0	2	3961	++
11	60144141	rs1319179	T	C	0.649254	1.532116	0.129291	1.278707	1.835746	4.625171	3.80E-06	5.42015	0.13416	0.714157	0	2	3961	++
18	5636784	rs7236693	C	T	0.064639	2.37735	0.37266	1.646935	3.431702	4.624001	3.82E-06	5.417704	0.019185	0.889838	0	2	3961	++
11	60143407	rs6591576	G	A	0.649312	1.532015	0.129288	1.278611	1.83564	4.624225	3.82E-06	5.418172	0.131733	0.716642	0	2	3962	++
11	60144180	rs10750936	A	G	0.649322	1.531838	0.129264	1.278481	1.835403	4.623337	3.83E-06	5.416316	0.132453	0.715902	0	2	3962	++
11	60144133	rs1318775	G	A	0.649322	1.531838	0.129264	1.278481	1.835403	4.623337	3.83E-06	5.416316	0.132453	0.715902	0	2	3962	++
11	60144093	chr11:60144093:D	T	TAC	0.649324	1.531845	0.129264	1.278487	1.83541	4.623383	3.83E-06	5.41641	0.132492	0.715863	0	2	3961	++
11	60144810	rs4290253	A	C	0.649062	1.532122	0.129341	1.278614	1.835891	4.623267	3.84E-06	5.416168	0.131722	0.716653	0	2	3961	++
11	60145441	rs2233238	C	G	0.649336	1.531561	0.12924	1.27825	1.83507	4.621372	3.87E-06	5.412207	0.133467	0.714864	0	2	3962	++
11	60147347	rs1838095	T	C	0.649283	1.53136	0.129208	1.278111	1.834787	4.620536	3.89E-06	5.410461	0.136997	0.711285	0	2	3962	++
14	58244954	rs188974667	A	T	0.030265	3.395662	0.70187	2.019996	5.708188	4.613176	4.03E-06	5.395092	3.753952	0.052683	0.733614	2	3961	++
14	58244953	rs185711677	G	A	0.030265	3.395662	0.70187	2.019996	5.708188	4.613176	4.03E-06	5.395092	3.753952	0.052683	0.733614	2	3961	++
14	58251271	rs112572084	C	T	0.030291	3.389463	0.700502	2.016479	5.697286	4.60703	4.15E-06	5.382277	3.809074	0.050976	0.737469	2	3960	++
11	60216445	rs10897066	C	T	0.543286	1.503237	0.122361	1.26341	1.78859	4.596707	4.36E-06	5.360787	0.898635	0.343148	0	2	3962	++
12	21350861	rs4149064	G	A	0.046315	2.600099	0.444248	1.729372	3.909231	4.592734	4.44E-06	5.352526	0.862221	0.353118	0	2	3962	++
12	21350790	rs4149063	T	G	0.046315	2.600099	0.444248	1.729372	3.909231	4.592734	4.44E-06	5.352526	0.862221	0.353118	0	2	3962	++
11	60145822	rs2233239	A	G	0.655933	1.532667	0.13031	1.27726	1.839147	4.591183	4.47E-06	5.349305	0.357249	0.550038	0	2	3961	++
6	4810647	rs9504258	G	A	0.02481	3.723847	0.816446	2.123613	6.529928	4.588225	4.54E-06	5.343161	1.46552	0.226054	0.317649	2	3961	++
6	4807648	rs9502241	C	A	0.024843	3.720943	0.815516	2.122531	6.523067	4.587715	4.55E-06	5.342103	1.472806	0.224903	0.321024	2	3960	++
6	4805898	rs9502240	G	C	0.024864	3.718601	0.8148	2.121593	6.517739	4.587049	4.56E-06	5.340721	1.47772	0.224132	0.323282	2	3961	++
6	4800863	rs76124758	C	A	0.024936	3.710664	0.812306	2.118544	6.499288	4.585294	4.60E-06	5.337078	1.490873	0.222081	0.329252	2	3961	++
18	5672920	rs12455357	A	G	0.067683	2.217755	0.326754	1.577317	3.118231	4.581183	4.69E-06	5.328552	0.025928	0.872077	0	2	3961	++
6	31428746	chr6:31428746:I	CATAG	C	0.1253	1.850025	0.218468	1.421829	2.407176	4.580308	4.71E-06	5.326738	1.213159	0.270707	0.175706	2	3960	++
14	58240829	chr14:58240829:D	A	AG	0.030036	3.34954	0.69083	1.995514	5.62232	4.57462	4.84E-06	5.314955	3.793244	0.05146	0.736373	2	3961	++
11	60275870	rs12274840	G	A	0.413951	1.515282	0.126102	1.268123	1.810613	4.574643	4.84E-06	5.315002	0.083784	0.772233	0	2	3960	++
6	4860293	rs140544526	T	C	0.060299	2.364318	0.371992	1.635213	3.418514	4.574134	4.85E-06	5.313948	1.383005	0.23959	0.276937	2	3961	++
6	32521160	rs62621247	G	C	0.185408	1.838018	0.21535	1.415933	2.385925	4.572754	4.89E-06	5.311091	0.004806	0.944733	0	2	3960	++
14	58243180	rs190803379	A	C	0.030023	3.346596	0.690154	1.993894	5.617001	4.571884	4.91E-06	5.309291	3.77905	0.051898	0.735383	2	3961	++
16	13780571	rs187962793	A	G	0.022665	4.401085	1.05623	2.330873	8.309996	4.569527	4.96E-06	5.304414	0.175863	0.674953	0	2	3962	++
16	13793741	rs141461675	T	C	0.022654	4.402056	1.057267	2.329813	8.317448	4.565355	5.06E-06	5.295789	0.182317	0.66939	0	2	3961	++
6	32489955	chr6:32489955	C	T	0.138498	1.967176	0.253195	1.470913	2.630869	4.561623	5.15E-06	5.28808	0.150383	0.69817	0	2	3960	++
6	32289358	rs114674095	A	G	0.168853	1.739745	0.188027	1.371211	2.207328	4.559355	5.21E-06	5.283397	0.640609	0.423491	0	2	3961	++
12	6650326	rs740852	A	G	0.038037	3.670877	0.802366	2.098239	6.422213	4.556941	5.27E-06	5.278417	7.316979	0.006831	0.863332	2	3961	++
12	90569445	rs73194696	C	T	0.152036	1.892553	0.231779	1.438267	2.490328	4.555164	5.31E-06	5.274751	0.787794	0.374768	0	2	3960	++
12	47598048	rs10881078	T	A	0.025958	3.578941	0.771024	2.067734	6.194613	4.55536	5.31E-06	5.275155	3.99742	0.04557	0.749839	2	3962	++
10	48339911	rs72792014	A	T	0.03027	3.371466	0.700506	1.998474	5.687729	4.554967	5.32E-06	5.274345	0.214289	0.643426	0	2	3961	++
11	60132164	rs7952244	A	G	0.647446	1.52249	0.128604	1.270427	1.824565	4.551966	5.39E-06	5.268157	0.006992	0.93336	0	2	3962	++
6	32489959	rs192807392	T	G	0.13866	1.962817	0.252513	1.467892	2.624615	4.549205	5.46E-06	5.262469	0.168651	0.681313	0	2	3960	++
6	32287402	rs141170244	A	C	0.162107	1.770155	0.197151	1.383738	2.264481	4.544824	5.58E-06	5.253449	0.723784	0.394905	0	2	3961	++
6	4808164	chr6:4808164:I	AT	A	0.025166	3.65895	0.800025	2.090902	6.402939	4.543518	5.61E-06	5.250762	1.534015	0.215511	0.348116	2	3961	++
6	32489507	rs186391136	T	G	0.15878	1.904425	0.235875	1.44211	2.514952	4.540506	5.69E-06	5.244566	0.759878	0.383367	0	2	3960	++
15	52033897	rs4775970	A	G	0.0753	2.072193	0.285387	1.512836	2.838368	4.539008	5.73E-06	5.241486	4.328519	0.037479	0.768974	2	3961	++
18	5648331	rs72870343	T	C	0.057204	2.398316	0.385078	1.643564	3.499664	4.537028	5.79E-06	5.237417	0.111085	0.738912	0	2	3960	++
6	32704362	rs116322651	T	C	0.210888	1.647441	0.163086	1.327792	2.044042	4.536164	5.81E-06	5.235641	0.055055	0.81449	0	2	3960	++
18	5650514	rs59157296	C	T	0.05718	2.398018	0.38527	1.642888	3.500233	4.532941	5.90E-06	5.229023	0.111062	0.738939	0	2	3962	++
15	51853081	rs189263542	C	T	0.067418	2.269094	0.345557	1.591802	3.234566	4.530107	5.98E-06	5.223205	1.607361	0.204863	0.377862	2	3960	++
3	194221622	rs114428080	A	G	0.025836	3.557329	0.767334	2.053354	6.162887	4.526114	6.10E-06	5.215017	3.41411	0.064641	0.707098	2	3961	++
18	5653299	rs7228452	G	A	0.057144	2.396461	0.385289	1.641294	3.499084	4.525732	6.11E-06	5.214234	0.111996	0.737883	0	2	3962	++
11	60168859	rs2197236	C	T	0.630632	1.51246	0.126625	1.264276	1.809365	4.524291	6.15E-06	5.21128	0.060159	0.806244	0	2	3962	++
11	60168200	rs1373064	T	C	0.630641	1.512394	0.126619	1.26422	1.809285	4.523809	6.16E-06	5.210291	0.060133	0.806286	0	2	3961	++
17	49897602	rs76691663	A	C	0.067767	2.646787	0.465538	1.734333	4.039294	4.513019	6.48E-06	5.188204	0.080982	0.775971	0	2	3960	++
3	194228309	rs74452455	T	C	0.026002	3.497575	0.750234	2.027116	6.034698	4.499094	6.92E-06	5.159771	3.434028	0.063866	0.708797	2	3960	++
3	194227103	rs7645715	T	C	0.026014	3.502313	0.752415	2.02758	6.049674	4.494688	7.07E-06	5.150793	3.398126	0.065271	0.70572	2	3961	++
6	76955002	rs188957886	T	C	0.020707	4.558187	1.126465	2.350316	8.840118	4.488654	7.27E-06	5.138508	0.072517	0.787707	0	2	3960	++
6	32298484	rs116434681	T	G	0.181979	1.697289	0.1787	1.347036	2.138613	4.486317	7.35E-06	5.133755	0.476974	0.489796	0	2	3962	++
20	60896518	rs191212849	G	A	0.273843	1.671864	0.171545	1.335636	2.092733	4.486323	7.35E-06	5.133766	0.116652	0.732694	0	2	3960	++
6	32644553	rs116761947	T	C	0.101806	2.039554	0.278476	1.493741	2.784806	4.485362	7.38E-06	5.131812	0.18434	0.66767	0	2	3961	++
15	51730272	rs186599481	G	A	0.067359	2.252738	0.343409	1.579655	3.212616	4.484727	7.40E-06	5.13052	1.527089	0.21655	0.345159	2	3961	++
6	32302672	rs145359782	A	G	0.168052	1.724884	0.186612	1.359125	2.189074	4.483551	7.45E-06	5.128131	0.805269	0.369523	0	2	3962	++
6	32299524	chr6:32299524:D	C	CA	0.168214	1.723595	0.186434	1.358184	2.187318	4.478427	7.63E-06	5.117722	0.82282	0.364357	0	2	3961	++
6	32310119	rs115461021	G	T	0.168223	1.723294	0.186385	1.357979	2.186883	4.477446	7.66E-06	5.11573	0.822234	0.364528	0	2	3962	++
6	32307532	rs115743005	A	G	0.168223	1.723294	0.186385	1.357979	2.186883	4.477446	7.66E-06	5.11573	0.822234	0.364528	0	2	3962	++
6	32294549	rs116397353	T	A	0.168223	1.723294	0.186385	1.357979	2.186883	4.477446	7.66E-06	5.11573	0.822234	0.364528	0	2	3962	++
6	32293941	rs140714356	C	G	0.168223	1.723294	0.186385	1.357979	2.186883	4.477446	7.66E-06	5.11573	0.822234	0.364528	0	2	3962	++
6	32287754	rs114944682	C	T	0.168223	1.723294	0.186385	1.357979	2.186883	4.477446	7.66E-06	5.11573	0.822234	0.364528	0	2	3962	++
6	32266795	rs115256525	A	G	0.168223	1.723294	0.186385	1.357979	2.186883	4.477446	7.66E-06	5.11573	0.822234	0.364528	0	2	3962	++
6	32264179	rs114136185	T	C	0.168223	1.723294	0.186385	1.357979	2.186883	4.477446	7.66E-06	5.11573	0.822234	0.364528	0	2	3962	++
6	32263458	rs114616323	G	T	0.168223	1.723294	0.186385	1.357979	2.186883	4.477446	7.66E-06	5.11573	0.822234	0.364528	0	2	3962	++
6	32255507	rs116558425	G	A	0.168223	1.723294	0.186385	1.357979	2.186883	4.477446	7.66E-06	5.11573	0.822234	0.364528	0	2	3962	++
6	32253559	rs115172733	C	T	0.168223	1.723294	0.186385	1.357979	2.186883	4.477446	7.66E-06	5.11573	0.822234	0.364528	0	2	3962	++
6	32237260	rs145499705	G	A	0.168223	1.723294	0.186385	1.357979	2.186883	4.477446	7.66E-06	5.11573	0.822234	0.364528	0	2	3962	++
6	32234993	rs115912164	G	A	0.168223	1.723294	0.186385	1.357979	2.186883	4.477446	7.66E-06	5.11573	0.822234	0.364528	0	2	3962	++
6	32336161	rs114141321	A	G	0.168224	1.723261	0.186381	1.357954	2.186841	4.47729	7.67E-06	5.115414	0.822018	0.364591	0	2	3962	++
6	32252507	rs116105456	G	A	0.168209	1.723409	0.186425	1.358017	2.187114	4.477258	7.67E-06	5.115348	0.823156	0.364259	0	2	3962	++
6	32223109	rs111703821	G	A	0.168219	1.723322	0.186398	1.357982	2.186949	4.477317	7.67E-06	5.115468	0.822863	0.364345	0	2	3960	++
22	27919967	rs4822899	C	A	0.473751	1.481424	0.119471	1.24726	1.75955	4.476999	7.68E-06	5.114822	2.092997	0.147976	0.522216	2	3962	++
18	5647875	rs7242770	A	G	0.058192	2.35485	0.375741	1.618398	3.426424	4.476038	7.71E-06	5.112874	0.048033	0.826522	0	2	3962	++
18	5655667	rs72870358	C	G	0.056904	2.37846	0.38329	1.627211	3.476545	4.473952	7.79E-06	5.10864	0.120366	0.728638	0	2	3961	++
19	7292954	rs74549135	C	G	0.024647	4.701348	1.181254	2.386091	9.263131	4.473336	7.81E-06	5.107391	9.958297	0.001601	0.899581	2	3961	++
13	46887522	chr13:46887522:D	A	AAT	0.027178	4.023306	0.937541	2.185726	7.405771	4.471848	7.86E-06	5.104373	0.673198	0.411939	0	2	3961	++
12	47876807	rs186127431	C	T	0.021277	3.98623	0.924703	2.173812	7.309755	4.469887	7.94E-06	5.100399	2.792614	0.0947	0.641913	2	3961	++
1	210274137	chr1:210274137:I	AT	A	0.20451	0.621231	0.059732	0.504155	0.765494	-4.468294	8.00E-06	5.097171	4.750482	0.02929	0.789495	2	3961	--
6	32509842	rs115250958	A	C	0.081434	2.371171	0.381621	1.623194	3.463821	4.465133	8.11E-06	5.090768	0.055351	0.814001	0	2	3961	++
11	60173360	rs4938941	G	A	0.630517	1.502712	0.125845	1.256056	1.797803	4.452186	8.62E-06	5.064587	0.097558	0.75478	0	2	3961	++
11	60172770	rs7946122	A	G	0.630452	1.50265	0.125873	1.255939	1.797824	4.450442	8.69E-06	5.061065	0.09755	0.75479	0	2	3961	++
6	32517590	rs74194578	T	C	0.287405	1.646286	0.165698	1.321518	2.050867	4.446613	8.84E-06	5.05334	0.917855	0.338039	0	2	3960	++
11	60172273	rs10897057	T	A	0.630562	1.502048	0.125807	1.255467	1.79706	4.446671	8.84E-06	5.053456	0.09415	0.758967	0	2	3961	++
11	60172087	rs10750937	T	C	0.630563	1.50201	0.125804	1.255435	1.797013	4.446388	8.85E-06	5.052885	0.094183	0.758926	0	2	3962	++
6	32295878	rs116379234	A	G	0.180717	1.691062	0.178407	1.341384	2.131895	4.444972	8.91E-06	5.050031	0.606449	0.436128	0	2	3961	++
6	4884129	rs79744005	G	A	0.024431	3.52908	0.768297	2.023218	6.155741	4.442603	9.01E-06	5.045254	1.220717	0.26922	0.180809	2	3961	++
3	194224763	rs79724978	T	C	0.026118	3.444232	0.738936	1.995917	5.943501	4.442714	9.01E-06	5.045479	3.086958	0.078922	0.676057	2	3962	++
6	32316312	rs114725367	C	T	0.181515	1.690328	0.178478	1.34051	2.131434	4.437133	9.24E-06	5.034237	0.627282	0.428354	0	2	3960	++
9	82083169	rs186243288	G	A	0.052519	2.81689	0.52783	1.782343	4.451933	4.434828	9.34E-06	5.029596	0.235941	0.627153	0	2	3961	++
9	4695330	rs113018536	T	C	0.063846	2.401803	0.393568	1.63041	3.538164	4.433253	9.41E-06	5.026429	0.963332	0.326349	0	2	3961	++
6	32299822	rs1003878	A	G	0.181222	1.685199	0.177171	1.337943	2.122584	4.432898	9.43E-06	5.025715	0.588727	0.442912	0	2	3962	++
11	60203209	rs4340070	T	C	0.54723	1.501578	0.126162	1.2543	1.797606	4.428012	9.64E-06	5.015891	0.039361	0.842735	0	2	3960	++
11	60277982	rs75292430	A	G	0.439425	1.508317	0.128032	1.257373	1.809343	4.426832	9.69E-06	5.013521	0.04843	0.825817	0	2	3960	++
6	32305658	rs116282195	A	C	0.181222	1.686671	0.177914	1.33796	2.126267	4.423816	9.83E-06	5.007464	0.581366	0.445777	0	2	3962	++
6	32301910	rs115132660	A	G	0.181222	1.686671	0.177914	1.33796	2.126267	4.423816	9.83E-06	5.007464	0.581366	0.445777	0	2	3962	++
6	32298814	rs114749621	A	C	0.181222	1.686671	0.177914	1.33796	2.126267	4.423816	9.83E-06	5.007464	0.581366	0.445777	0	2	3962	++
10	33358070	rs12359953	T	C	0.074457	2.073972	0.29235	1.500967	2.865727	4.421603	9.93E-06	5.003022	0.580137	0.446259	0	2	3962	++
6	32454524	rs73731416	C	T	0.17049	1.831475	0.220181	1.399919	2.396066	4.413875	1.03E-05	4.987528	0.002301	0.961742	0	2	3960	++
15	53009625	rs7166037	G	A	0.913129	0.500945	0.067602	0.368446	0.681093	-4.410345	1.05E-05	4.980457	1.20229	0.272864	0.168254	2	3961	--
6	32454146	rs139096978	A	G	0.158746	1.877853	0.234131	1.418955	2.485161	4.407628	1.06E-05	4.975019	0.035548	0.850451	0	2	3960	++
3	1443943	rs74588252	C	T	0.024204	3.965115	0.926548	2.149082	7.315746	4.408153	1.06E-05	4.976071	3.607376	0.057524	0.72279	2	3962	++
14	58304586	rs73291460	C	A	0.032822	3.032207	0.602797	1.850725	4.967933	4.403792	1.08E-05	4.967349	2.145468	0.142991	0.533901	2	3960	++
6	37743669	chr6:37743669:D	T	TTAATA	0.02056	3.468389	0.752409	1.993667	6.033967	4.402328	1.09E-05	4.964421	2.312887	0.128306	0.56764	2	3961	++
12	47746500	rs12230246	T	A	0.025449	4.020261	0.94723	2.16369	7.469874	4.401777	1.09E-05	4.963321	4.473492	0.034425	0.776461	2	3960	++
8	73839742	rs117420622	T	A	0.042607	2.964952	0.58062	1.826936	4.811849	4.399332	1.10E-05	4.958436	4.205837	0.040285	0.762235	2	3961	++
6	4860057	rs151290524	A	G	0.024609	3.467346	0.752728	1.991998	6.03539	4.397003	1.11E-05	4.953784	1.162026	0.281046	0.139434	2	3961	++
6	4851818	rs80030510	T	C	0.024657	3.468071	0.752863	1.992458	6.03652	4.397914	1.11E-05	4.955603	1.179286	0.277501	0.152029	2	3960	++
6	4849818	rs77380855	T	A	0.024668	3.467855	0.752799	1.992369	6.036038	4.397834	1.11E-05	4.955444	1.182842	0.276778	0.154579	2	3961	++
6	4830348	rs9504264	A	G	0.024971	3.45786	0.749673	1.988501	6.012969	4.395105	1.12E-05	4.949995	1.275222	0.258789	0.215823	2	3961	++
6	4827843	rs78302289	G	A	0.024979	3.458753	0.749863	1.989021	6.014503	4.396044	1.12E-05	4.95187	1.272959	0.259212	0.214429	2	3961	++
3	194228624	rs77317262	T	C	0.043929	2.619171	0.466492	1.704847	4.023855	4.395151	1.12E-05	4.950088	0.522641	0.469717	0	2	3961	++
18	5704656	rs73374341	A	G	0.057792	2.31847	0.369969	1.593331	3.373626	4.394196	1.13E-05	4.948183	0.380637	0.537262	0	2	3961	++
15	51938304	rs193274076	C	T	0.067483	2.08893	0.298692	1.503494	2.902324	4.390434	1.15E-05	4.940679	2.796407	0.094476	0.642398	2	3960	++
15	51814613	rs141797667	A	G	0.067384	2.089999	0.299275	1.503421	2.905439	4.386004	1.17E-05	4.931851	2.782761	0.095284	0.640645	2	3961	++
2	11289058	rs13001217	T	C	0.521824	1.507205	0.129174	1.254024	1.811503	4.372508	1.24E-05	4.905007	0.194026	0.659587	0	2	3960	++
14	40392117	rs75299991	C	G	0.109475	1.916256	0.247393	1.431366	2.565407	4.369352	1.26E-05	4.898741	4.385768	0.03624	0.77199	2	3962	++
1	89962066	rs75116947	A	G	0.133955	1.928997	0.251293	1.436463	2.590411	4.367876	1.27E-05	4.895811	0.047645	0.827214	0	2	3960	++
8	96319006	rs55755604	A	G	0.130211	1.796944	0.212324	1.38079	2.338523	4.360639	1.31E-05	4.881461	0.046051	0.830083	0	2	3961	++
6	32702108	rs147338237	G	A	0.18335	1.664811	0.173879	1.324008	2.093336	4.361691	1.31E-05	4.883545	0.42321	0.51534	0	2	3960	++
8	96237160	rs13273698	C	T	0.105293	1.876951	0.236177	1.414044	2.491398	4.357812	1.33E-05	4.875862	0.026106	0.871643	0	2	3961	++
3	1450515	rs186319958	T	C	0.020519	4.330449	1.066422	2.240262	8.370802	4.358686	1.33E-05	4.877593	1.871734	0.171277	0.465736	2	3961	++
18	5696916	rs58790594	T	A	0.053888	2.324953	0.374537	1.59086	3.397789	4.35831	1.33E-05	4.876848	0.303388	0.581766	0	2	3962	++
15	52337044	rs191277051	T	C	0.069475	2.155867	0.321778	1.525181	3.04735	4.350612	1.38E-05	4.861616	2.458639	0.11688	0.593271	2	3961	++
12	47777481	rs11183925	C	T	0.025649	3.836015	0.889279	2.093028	7.030489	4.349611	1.38E-05	4.859636	3.755633	0.05263	0.733733	2	3961	++
15	52388031	rs191423842	C	T	0.071763	2.146722	0.319097	1.521291	3.029279	4.347857	1.39E-05	4.856169	1.966965	0.16077	0.491603	2	3960	++
14	58248148	rs8006678	C	T	0.031999	3.083438	0.626312	1.855865	5.122994	4.347202	1.40E-05	4.854876	3.611746	0.057373	0.723126	2	3962	++
3	21465354	rs811358	A	G	0.036039	3.462458	0.75774	1.977287	6.063164	4.344962	1.41E-05	4.850452	0.264996	0.606709	0	2	3960	++
3	21465196	rs439263	C	T	0.03601	3.467874	0.759565	1.979127	6.076494	4.345521	1.41E-05	4.851554	0.269848	0.603434	0	2	3960	++
16	15898207	rs75401241	T	C	0.056659	2.351854	0.384092	1.599033	3.459102	4.344683	1.41E-05	4.849901	2.774537	0.095774	0.639579	2	3960	++
14	58249982	chr14:58249982:I	AT	A	0.032004	3.081984	0.625994	1.855035	5.120457	4.345586	1.41E-05	4.851684	3.636488	0.056526	0.725009	2	3961	++
14	58249761	rs1950991	G	A	0.032002	3.08179	0.625968	1.854892	5.120206	4.345223	1.41E-05	4.850966	3.633306	0.056634	0.724769	2	3961	++
7	112248615	rs77443753	T	C	0.05286	2.443672	0.413728	1.632765	3.657314	4.34312	1.42E-05	4.846814	1.817068	0.177663	0.449663	2	3961	++
6	32702041	rs144692008	T	A	0.180077	1.66496	0.174617	1.322711	2.095766	4.342169	1.43E-05	4.844937	0.380386	0.537397	0	2	3961	++
15	51220413	chr15:51220413:D	G	GAT	0.040558	3.196844	0.665746	1.891983	5.401642	4.342561	1.43E-05	4.845711	2.233666	0.135033	0.552305	2	3960	++
11	60186465	rs57822163	G	T	0.315819	1.593696	0.154277	1.291314	1.966886	4.341675	1.43E-05	4.843962	0.935628	0.333405	0	2	3960	++
7	3070340	rs9691918	A	C	0.379582	1.537437	0.138497	1.265984	1.867097	4.339524	1.45E-05	4.839719	0.675485	0.411146	0	2	3960	++
6	32645029	rs150800542	A	T	0.104502	1.972473	0.266324	1.450478	2.682323	4.331249	1.50E-05	4.823411	0.071382	0.789336	0	2	3960	++
6	32702381	rs116443274	G	T	0.175487	1.684825	0.18087	1.330319	2.1338	4.327988	1.52E-05	4.816991	0.274873	0.600082	0	2	3960	++
6	32489795	rs144532965	A	T	0.221521	1.747541	0.199111	1.357283	2.250008	4.329186	1.52E-05	4.819349	1.776057	0.182634	0.436955	2	3960	++
12	21357948	rs12427008	C	T	0.046546	2.454564	0.418681	1.633949	3.687315	4.324813	1.55E-05	4.810746	0.569329	0.450526	0	2	3962	++
2	168970392	rs185819876	C	G	0.021118	3.782792	0.874455	2.06886	6.916618	4.321225	1.57E-05	4.803692	0.231398	0.630489	0	2	3962	++
6	40619700	rs9367068	C	T	0.027675	4.255792	1.046053	2.205528	8.211985	4.318531	1.59E-05	4.798401	0.044452	0.833015	0	2	3960	++
14	58239123	rs55661663	T	A	0.031297	3.085845	0.63061	1.849849	5.147683	4.315979	1.61E-05	4.79339	3.468717	0.06254	0.711709	2	3960	++
6	32240813	rs115960984	A	G	0.161581	1.728747	0.194195	1.348125	2.216831	4.314331	1.62E-05	4.790157	0.687861	0.406893	0	2	3961	++
14	40421736	rs12881485	T	C	0.157664	1.699142	0.185741	1.335088	2.162465	4.309128	1.66E-05	4.779954	0.82373	0.364092	0	2	3962	++
17	34264546	rs2280784	C	T	0.197501	1.614159	0.161212	1.298184	2.007042	4.307937	1.67E-05	4.777619	0.699473	0.402961	0	2	3962	++
14	40425105	rs12883304	A	G	0.157774	1.697694	0.185512	1.33409	2.160398	4.304064	1.70E-05	4.770033	0.817701	0.365853	0	2	3960	++
2	47882807	rs2705772	G	C	0.117739	0.556346	0.066569	0.42587	0.726795	-4.300299	1.73E-05	4.762665	0.019205	0.88978	0	2	3961	--
6	32693294	rs115682897	A	G	0.186014	1.658264	0.174243	1.316748	2.088357	4.298716	1.74E-05	4.75957	0.016928	0.89648	0	2	3960	++
6	32552686	rs115772678	G	A	0.225247	1.686629	0.182557	1.328816	2.14079	4.29685	1.75E-05	4.75592	0.493079	0.482557	0	2	3960	++
5	84736034	rs1353263	C	T	0.634534	0.67496	0.056541	0.56414	0.807551	-4.29589	1.76E-05	4.754044	0.467628	0.494081	0	2	3962	--
12	47611762	rs11183807	G	A	0.024757	3.525581	0.786415	1.984208	6.264324	4.296415	1.76E-05	4.755072	3.775239	0.052016	0.735116	2	3961	++
11	60147061	chr11:60147061:I	GAGTGC	G	0.618153	1.499447	0.129108	1.246396	1.803873	4.295541	1.76E-05	4.753362	0.114314	0.735285	0	2	3960	++
6	26534024	rs6939532	T	G	0.176258	1.853883	0.232273	1.398628	2.457324	4.29352	1.78E-05	4.749414	0.336864	0.561645	0	2	3960	++
12	90433659	rs73208543	C	T	0.06867	2.236369	0.350869	1.548667	3.229454	4.293029	1.78E-05	4.748455	0.278757	0.597517	0	2	3962	++
12	90426113	rs73208534	C	T	0.068678	2.23416	0.350448	1.547283	3.22596	4.288856	1.82E-05	4.740308	0.274027	0.600643	0	2	3961	++
16	15899854	rs8044406	A	G	0.057843	2.299603	0.37143	1.571599	3.364835	4.287915	1.83E-05	4.738472	2.649348	0.103592	0.622549	2	3961	++
6	32693482	rs116423886	A	C	0.191339	1.63346	0.167504	1.305153	2.044352	4.286349	1.84E-05	4.735417	0.051075	0.821202	0	2	3961	++
3	194228699	rs75551871	T	G	0.043226	2.626615	0.478507	1.68874	4.085356	4.285054	1.85E-05	4.73289	0.840958	0.359123	0	2	3960	++
12	47600535	rs11183797	T	C	0.025087	3.32962	0.71946	1.919477	5.775721	4.280284	1.89E-05	4.723594	3.626107	0.05688	0.724222	2	3961	++
2	47887780	rs2944779	G	A	0.121645	0.563252	0.06644	0.43303	0.732636	-4.279213	1.90E-05	4.721508	0.11278	0.737001	0	2	3961	--
20	39591838	rs6513698	A	G	0.407679	1.477454	0.123417	1.235556	1.766711	4.278698	1.90E-05	4.720506	3.738858	0.053161	0.732539	2	3960	++
2	47888014	rs2944780	G	A	0.121628	0.563426	0.066458	0.433168	0.732854	-4.277078	1.92E-05	4.717353	0.111028	0.738977	0	2	3962	--
5	141064326	rs349131	C	T	0.128744	1.815029	0.221447	1.380994	2.385478	4.275032	1.93E-05	4.713371	0.976842	0.32298	0	2	3960	++
12	47597860	rs11183794	C	T	0.025124	3.32171	0.71723	1.91594	5.758928	4.275961	1.93E-05	4.715179	3.60759	0.057516	0.722807	2	3961	++
6	32332765	rs115539211	A	G	0.186639	1.641946	0.170371	1.308018	2.061123	4.274673	1.94E-05	4.712672	0.421587	0.516146	0	2	3962	++
4	175437892	rs12644138	T	C	0.234675	1.551391	0.144399	1.268368	1.897567	4.273331	1.95E-05	4.710062	0.26036	0.609873	0	2	3962	++
4	175437887	rs74690566	C	T	0.234676	1.551372	0.144398	1.268353	1.897544	4.273214	1.95E-05	4.709833	0.260214	0.609973	0	2	3962	++
20	39592315	rs34602978	A	G	0.407683	1.476795	0.123371	1.234988	1.765948	4.27347	1.95E-05	4.710332	3.72691	0.053542	0.731681	2	3960	++
1	90649457	rs7538751	A	G	0.1444	1.844324	0.230341	1.392855	2.442127	4.273238	1.95E-05	4.709879	2.967114	0.084973	0.662972	2	3960	++
20	39588209	chr20:39588209:I	AAGGAGGGAAGGAAGGAAGG	A	0.397291	1.500764	0.130116	1.245736	1.808002	4.272323	1.96E-05	4.708101	4.311111	0.037864	0.768041	2	3960	++
16	3307566	rs224227	G	A	0.649542	1.504482	0.131172	1.247386	1.814568	4.271961	1.96E-05	4.707396	0.000046	0.994568	0	2	3960	++
4	175437671	rs12647154	C	A	0.234774	1.550743	0.144277	1.26796	1.896594	4.271291	1.97E-05	4.706094	0.261831	0.608865	0	2	3961	++
4	175437663	rs12649903	A	G	0.234777	1.550728	0.144276	1.267947	1.896575	4.271194	1.97E-05	4.705905	0.261831	0.608865	0	2	3961	++
4	175437426	rs4516687	T	C	0.234734	1.550777	0.144313	1.267923	1.89673	4.270437	1.97E-05	4.704434	0.26278	0.608216	0	2	3961	++
12	47595055	rs74361719	T	C	0.02516	3.313213	0.714827	1.912153	5.740849	4.271364	1.97E-05	4.706236	3.588913	0.058166	0.721364	2	3961	++
11	104073625	rs117397462	C	A	0.049863	2.401153	0.405583	1.606211	3.589526	4.270041	1.98E-05	4.703664	0.469473	0.49323	0	2	3960	++
5	82071114	chr5:82071114:D	T	TCA	0.401893	1.487362	0.126479	1.239463	1.784843	4.267787	2.00E-05	4.699284	0.966152	0.325642	0	2	3960	++
6	123166928	rs151335570	C	A	0.028096	3.443236	0.761251	1.951185	6.076244	4.266679	2.01E-05	4.697132	1.61966	0.203139	0.382587	2	3962	++
12	47593232	rs11183791	G	A	0.025207	3.306428	0.713123	1.908707	5.727682	4.265965	2.01E-05	4.695745	3.556931	0.059297	0.718859	2	3962	++
6	32707040	rs114073994	A	G	0.196163	1.616957	0.163476	1.296544	2.016553	4.264874	2.02E-05	4.693626	0.161885	0.687427	0	2	3961	++
21	27505510	rs12627300	T	G	0.025862	3.409128	0.749424	1.940257	5.990006	4.264907	2.02E-05	4.693691	0.216846	0.641454	0	2	3962	++
7	153093112	rs1867488	A	G	0.087294	2.035316	0.289376	1.468139	2.821608	4.26405	2.03E-05	4.692027	0.34405	0.557501	0	2	3962	++
12	47592439	rs11183790	T	A	0.025218	3.304697	0.71269	1.907825	5.724329	4.264575	2.03E-05	4.693046	3.549003	0.059581	0.718231	2	3962	++
11	60275901	rs1941023	A	G	0.556485	0.682644	0.056054	0.572778	0.813584	-4.264361	2.03E-05	4.692631	0.000726	0.978505	0	2	3960	--
12	47589437	rs11183789	A	G	0.025228	3.303338	0.71235	1.907132	5.721702	4.263481	2.04E-05	4.690922	3.541708	0.059844	0.71765	2	3962	++
12	47588859	rs11183788	G	A	0.02523	3.303194	0.712312	1.907061	5.721414	4.263375	2.04E-05	4.690718	3.540254	0.059896	0.717534	2	3962	++
16	23516874	rs188392438	A	G	0.039482	2.718603	0.511403	1.716253	4.306361	4.261605	2.05E-05	4.687282	0.901674	0.342333	0	2	3961	++
12	47588769	chr12:47588769:D	G	GA	0.025234	3.302008	0.712015	1.906458	5.719115	4.262426	2.05E-05	4.688876	3.544488	0.059744	0.717872	2	3962	++
2	47889280	rs2969773	T	C	0.121559	0.564403	0.066614	0.43384	0.734259	-4.261207	2.06E-05	4.686509	0.108989	0.741299	0	2	3962	--
10	33361185	rs2383980	A	T	0.091712	1.905579	0.24953	1.4165	2.563523	4.260936	2.06E-05	4.685983	1.638062	0.200592	0.389522	2	3961	++
10	33361179	rs2891368	C	T	0.091712	1.905579	0.24953	1.4165	2.563523	4.260936	2.06E-05	4.685983	1.638062	0.200592	0.389522	2	3961	++
19	53619741	rs12608974	A	T	0.133663	1.741129	0.20004	1.349051	2.247157	4.260086	2.07E-05	4.684336	0.082264	0.774253	0	2	3961	++
10	33362132	rs10827179	A	C	0.091729	1.905245	0.249466	1.416292	2.563001	4.260191	2.07E-05	4.684539	1.640084	0.200314	0.390275	2	3961	++
6	32692994	chr6:32692994:D	G	GC	0.192998	1.622742	0.165362	1.298633	2.027741	4.258741	2.08E-05	4.681727	0.072894	0.787169	0	2	3962	++
21	27482012	chr21:27482012:D	A	AG	0.024808	3.4104	0.750746	1.938938	5.998556	4.258246	2.09E-05	4.680768	0.439943	0.50715	0	2	3961	++
16	3308357	rs224230	A	G	0.648067	1.500544	0.130475	1.244813	1.808811	4.257186	2.10E-05	4.678712	0.003115	0.955491	0	2	3960	++
6	31339996	rs116565726	A	G	0.093917	1.97267	0.270409	1.442669	2.697382	4.255762	2.11E-05	4.675954	1.783789	0.181685	0.439396	2	3962	++
6	32692933	rs115507402	A	G	0.193309	1.620874	0.164981	1.297511	2.024826	4.254098	2.12E-05	4.672729	0.070432	0.790709	0	2	3961	++
12	27928732	rs10842981	G	A	0.349339	0.67029	0.057581	0.557431	0.805999	-4.252749	2.14E-05	4.670116	0.771189	0.379849	0	2	3960	--
10	48443983	rs1870176	C	A	0.972872	0.323532	0.066958	0.192294	0.544339	-4.251178	2.15E-05	4.667075	0.194763	0.658982	0	2	3961	--
20	39596254	rs11696195	A	G	0.40743	1.473633	0.123098	1.232361	1.76214	4.250323	2.16E-05	4.66542	3.596783	0.057892	0.721974	2	3960	++
5	16109974	rs72738264	T	C	0.028784	3.440695	0.762855	1.9455	6.085008	4.247832	2.18E-05	4.660599	9.05664	0.002617	0.889584	2	3962	++
4	175437621	rs2555645	A	C	0.235052	1.546189	0.143693	1.26455	1.890555	4.247898	2.18E-05	4.660727	0.270925	0.602712	0	2	3961	++
20	39594435	rs11907669	A	G	0.407699	1.473164	0.123045	1.231995	1.761543	4.247328	2.19E-05	4.659625	3.649238	0.056095	0.72597	2	3960	++
6	32607254	rs7763805	A	G	0.095478	2.022275	0.286326	1.461076	2.79903	4.246356	2.20E-05	4.657744	1.239737	0.265522	0.193377	2	3961	++
11	123453258	rs1148120	C	T	0.167739	1.66428	0.17791	1.315576	2.105411	4.246422	2.20E-05	4.657872	0.594385	0.440728	0	2	3960	++
15	101979268	chr15:101979268:I	AC	A	0.032482	3.419078	0.755642	1.93802	6.031976	4.244408	2.22E-05	4.653979	1.951105	0.162468	0.48747	2	3961	++
12	27922954	rs4931412	G	A	0.350427	0.672048	0.057487	0.559374	0.807418	-4.244705	2.22E-05	4.654552	0.4898	0.484016	0	2	3960	--
6	32695818	rs115510748	T	C	0.190825	1.627973	0.167407	1.299855	2.038917	4.243675	2.23E-05	4.652562	0.047648	0.827207	0	2	3962	++
10	33359317	rs72786114	G	A	0.091821	1.899588	0.248644	1.412246	2.555103	4.242147	2.24E-05	4.649608	1.700561	0.192215	0.411959	2	3962	++
6	32690850	rs115802328	C	T	0.180418	1.661679	0.177393	1.31399	2.10137	4.239826	2.26E-05	4.645125	0.012828	0.909823	0	2	3962	++
10	48442261	rs61629636	C	G	0.02687	3.08674	0.639868	1.832599	5.199155	4.237109	2.29E-05	4.639881	0.341797	0.558794	0	2	3961	++
10	13358583	rs113386487	T	A	0.027895	3.057354	0.629645	1.823249	5.126789	4.237323	2.29E-05	4.640294	2.463406	0.116526	0.594058	2	3960	++
10	13357398	rs147141806	C	G	0.027894	3.057405	0.629669	1.823253	5.126949	4.237267	2.29E-05	4.640185	2.462944	0.11656	0.593982	2	3960	++
4	175437613	rs2555646	A	C	0.235109	1.546041	0.143999	1.263803	1.891309	4.236531	2.30E-05	4.638765	0.271962	0.602019	0	2	3962	++
6	32332791	rs144575061	T	C	0.186396	1.638775	0.170837	1.303935	2.059599	4.235777	2.31E-05	4.63731	0.383372	0.535804	0	2	3960	++
14	40566314	rs76578979	G	T	0.159207	1.684291	0.184234	1.323193	2.143934	4.234761	2.32E-05	4.635349	1.104069	0.293375	0.09426	2	3960	++
16	23613472	rs144704287	T	G	0.03897	2.73289	0.518878	1.715889	4.352663	4.233747	2.33E-05	4.633393	1.046684	0.306272	0.044602	2	3961	++
6	47311798	rs6458559	T	C	0.049596	2.648615	0.490576	1.687086	4.158152	4.232744	2.34E-05	4.63146	1.153551	0.282807	0.133112	2	3961	++
6	32706936	rs115440722	A	G	0.197375	1.606987	0.161706	1.290044	2.001799	4.232187	2.34E-05	4.630386	0.169486	0.680569	0	2	3962	++
6	32706416	rs116731800	A	C	0.197375	1.606987	0.161706	1.290044	2.001799	4.232187	2.34E-05	4.630386	0.169486	0.680569	0	2	3962	++
6	32706209	rs116566096	G	A	0.197374	1.606987	0.161706	1.290044	2.001799	4.232187	2.34E-05	4.630386	0.169486	0.680569	0	2	3961	++
20	39591187	rs6093412	T	G	0.407209	1.471276	0.123	1.230196	1.759601	4.229033	2.38E-05	4.624307	3.580047	0.058477	0.720674	2	3960	++
9	4622472	rs149602504	A	C	0.032151	3.222199	0.688481	1.872776	5.543943	4.226221	2.40E-05	4.618892	2.067943	0.150424	0.516428	2	3960	++
11	60212433	rs11600482	T	C	0.372191	1.474241	0.1239	1.231396	1.764976	4.22658	2.40E-05	4.619583	0.000517	0.981854	0	2	3962	++
20	39591516	rs6029468	A	G	0.407213	1.470906	0.122984	1.229858	1.7592	4.225728	2.41E-05	4.617942	3.570764	0.058805	0.719948	2	3961	++
6	32695798	rs115471545	C	T	0.186945	1.634082	0.169919	1.301042	2.052374	4.223134	2.44E-05	4.61295	0.000759	0.978021	0	2	3962	++
2	47886543	rs2260388	C	T	0.120832	0.566272	0.067059	0.434836	0.737435	-4.220357	2.47E-05	4.607608	0.124628	0.724068	0	2	3961	--
6	89074484	chr6:89074484:D	G	GC	0.179353	1.629426	0.16869	1.298793	2.044228	4.219392	2.48E-05	4.605751	0.457667	0.498716	0	2	3962	++
14	41090388	rs185605875	A	T	0.037112	2.757954	0.528819	1.721469	4.418502	4.218864	2.48E-05	4.604737	0.016648	0.897336	0	2	3962	++
11	60165352	chr11:60165352:D	A	ATT	0.620906	1.497296	0.130671	1.24118	1.806261	4.217393	2.50E-05	4.601909	0.231673	0.630286	0	2	3960	++
11	2150895	rs11564732	T	C	0.023998	4.758689	1.251998	2.304772	9.825318	4.21736	2.50E-05	4.601846	0.284217	0.59395	0	2	3960	++
6	32689786	rs181425165	C	T	0.194111	1.614386	0.164408	1.292147	2.016986	4.216278	2.51E-05	4.599766	0.128209	0.720296	0	2	3961	++
6	32691173	rs115155156	T	C	0.190397	1.635943	0.170746	1.30128	2.056675	4.21526	2.52E-05	4.597811	0.082032	0.774562	0	2	3960	++
6	32337444	chr6:32337444:I	CCTAT	C	0.187278	1.630427	0.169112	1.298967	2.046466	4.21577	2.52E-05	4.598791	0.434035	0.510016	0	2	3962	++
6	32336766	rs3129939	G	A	0.187405	1.627319	0.168208	1.297632	2.040769	4.215638	2.52E-05	4.598537	0.455117	0.499915	0	2	3962	++
6	89074716	chr6:89074716:D	G	GA	0.17979	1.62149	0.166544	1.295064	2.030193	4.214499	2.53E-05	4.59635	0.567656	0.451192	0	2	3961	++
2	47892526	rs2677268	G	A	0.12276	0.567782	0.067039	0.436385	0.738744	-4.21481	2.53E-05	4.596947	0.158366	0.690666	0	2	3962	--
6	32336364	rs115801046	A	C	0.187279	1.630044	0.169057	1.298693	2.045938	4.214187	2.54E-05	4.595751	0.435741	0.509185	0	2	3962	++
6	32336205	rs115842493	G	A	0.187279	1.630044	0.169057	1.298693	2.045938	4.214187	2.54E-05	4.595751	0.435741	0.509185	0	2	3962	++
6	32335347	rs115431599	A	G	0.187279	1.630044	0.169057	1.298693	2.045938	4.214187	2.54E-05	4.595751	0.435741	0.509185	0	2	3962	++
6	32335204	rs115200960	A	G	0.187279	1.630044	0.169057	1.298693	2.045938	4.214187	2.54E-05	4.595751	0.435741	0.509185	0	2	3962	++
6	32333480	rs115630987	C	T	0.187279	1.630044	0.169057	1.298693	2.045938	4.214187	2.54E-05	4.595751	0.435741	0.509185	0	2	3962	++
6	32333419	rs115599124	A	G	0.187282	1.630006	0.169053	1.298662	2.045889	4.213983	2.54E-05	4.595358	0.435796	0.509158	0	2	3962	++
6	32333299	rs114244588	T	C	0.187279	1.630044	0.169057	1.298693	2.045938	4.214187	2.54E-05	4.595751	0.435741	0.509185	0	2	3962	++
6	32332322	rs115690025	A	G	0.187279	1.630044	0.169057	1.298693	2.045938	4.214187	2.54E-05	4.595751	0.435741	0.509185	0	2	3962	++
6	32332264	rs116206381	A	G	0.187279	1.630044	0.169057	1.298693	2.045938	4.214187	2.54E-05	4.595751	0.435741	0.509185	0	2	3962	++
21	47207912	rs11700556	T	C	0.032503	3.246592	0.698551	1.877432	5.614245	4.214173	2.54E-05	4.595722	4.187142	0.040732	0.761174	2	3962	++
6	32708511	chr6:32708511:D	C	CTG	0.199037	1.603855	0.161446	1.28742	1.998066	4.213154	2.55E-05	4.593766	0.226428	0.634185	0	2	3962	++
10	33365939	rs11009213	T	C	0.092094	1.888531	0.246802	1.404799	2.538832	4.211373	2.57E-05	4.590348	1.528016	0.216411	0.345556	2	3961	++
6	32733042	chr6:32733042:I	CT	C	0.192195	1.618137	0.165706	1.293353	2.024479	4.210464	2.58E-05	4.588604	0.383213	0.535889	0	2	3961	++
6	32698918	rs114143555	G	A	0.197715	1.602157	0.161079	1.286441	1.995354	4.20943	2.59E-05	4.58662	0.204055	0.651467	0	2	3961	++
17	70107503	rs17181050	A	G	0.049712	2.751006	0.527671	1.716772	4.408294	4.206503	2.62E-05	4.581006	3.094181	0.078573	0.676813	2	3961	++
6	89075687	rs10485166	C	T	0.179833	1.615813	0.165186	1.292048	2.020708	4.205917	2.63E-05	4.579881	0.596327	0.439983	0	2	3962	++
2	241749067	rs58209445	A	G	0.022463	4.855783	1.291179	2.325072	10.141033	4.205666	2.63E-05	4.5794	0.347204	0.5557	0	2	3961	+-
6	32699274	chr6:32699274:I	AT	A	0.19687	1.603731	0.161743	1.286713	1.998854	4.203443	2.66E-05	4.575141	0.07805	0.779958	0	2	3962	++
6	32511003	rs189690277	C	G	0.213134	1.701762	0.190626	1.328135	2.180496	4.203754	2.66E-05	4.575736	5.840377	0.015662	0.828778	2	3960	++
1	70112426	rs75191805	C	G	0.027118	3.883904	0.929257	2.062561	7.313583	4.20199	2.68E-05	4.572356	0.003182	0.955019	0	2	3960	++
10	48444257	rs12357149	A	G	0.026623	3.038004	0.627123	1.808843	5.102413	4.200383	2.70E-05	4.569278	0.337653	0.561187	0	2	3961	++
12	27927099	chr12:27927099:I	AC	A	0.274379	0.645422	0.060866	0.526124	0.79177	-4.199251	2.71E-05	4.567112	1.466803	0.225851	0.318245	2	3960	--
11	60111621	rs4939342	C	T	0.30331	0.667213	0.058588	0.552379	0.805918	-4.199139	2.71E-05	4.566897	1.804696	0.179146	0.44589	2	3960	--
11	60110870	rs56180840	G	A	0.303126	0.667443	0.058563	0.55266	0.806067	-4.199148	2.71E-05	4.566914	1.87037	0.171433	0.465346	2	3960	--
7	155717002	rs78664517	A	G	0.035686	3.53975	0.805042	1.961868	6.386681	4.198107	2.72E-05	4.564923	18.166871	2.02E-05	0.944955	2	3961	++
11	60109302	rs10897052	T	G	0.303038	0.667664	0.058557	0.552892	0.806261	-4.197701	2.73E-05	4.564145	1.88581	0.169675	0.469724	2	3960	--
5	10069420	rs147719983	T	C	0.055768	2.414518	0.415768	1.599613	3.644569	4.196209	2.75E-05	4.561291	0.090788	0.763178	0	2	3961	++
6	32694168	chr6:32694168:D	A	AC	0.184651	1.648043	0.17503	1.304984	2.081286	4.195389	2.76E-05	4.559722	0.051903	0.819785	0	2	3961	++
5	141065077	rs248604	G	A	0.130115	1.798138	0.219969	1.366998	2.365255	4.195144	2.76E-05	4.559254	1.198239	0.273674	0.165442	2	3961	++
9	87600078	rs4504715	G	A	0.841331	1.675994	0.183342	1.316643	2.133422	4.19423	2.77E-05	4.557505	0.349362	0.554475	0	2	3961	++
15	80444782	rs11856039	T	C	0.185935	0.623203	0.063045	0.499635	0.777333	-4.193965	2.77E-05	4.556999	1.0268	0.310911	0.026101	2	3961	--
6	31310372	rs151045335	T	C	0.087199	2.02209	0.289325	1.455012	2.810181	4.193332	2.78E-05	4.555787	0.341889	0.558741	0	2	3962	++
6	32637302	rs114254751	A	G	0.090023	1.979592	0.276055	1.438525	2.724168	4.192237	2.79E-05	4.553695	1.40569	0.235773	0.288605	2	3961	++
3	107303068	rs191832862	G	A	0.068593	2.402509	0.4121	1.594792	3.619311	4.192513	2.79E-05	4.554222	0.269498	0.603669	0	2	3960	++
15	81088807	chr15:81088807:I	ATT	A	0.320777	1.513816	0.136088	1.247085	1.837598	4.192861	2.79E-05	4.554888	0.028793	0.865258	0	2	3960	++
10	48444889	rs9421808	C	G	0.973428	0.330473	0.068148	0.196903	0.55465	-4.191041	2.81E-05	4.551409	0.338118	0.560917	0	2	3960	--
15	53356246	rs189847984	T	C	0.054691	2.335532	0.390396	1.570355	3.473551	4.188437	2.84E-05	4.546435	0.585894	0.444011	0	2	3962	++
6	32707023	rs114557905	C	T	0.195291	1.603836	0.162399	1.285533	2.000952	4.185335	2.88E-05	4.540513	0.12056	0.728428	0	2	3961	++
6	32705401	rs115212860	T	A	0.195283	1.603876	0.162404	1.285565	2.001002	4.185558	2.88E-05	4.540938	0.120679	0.7283	0	2	3962	++
11	60110425	rs1867218	C	T	0.298587	0.672196	0.058216	0.558093	0.809629	-4.185025	2.88E-05	4.539921	2.285264	0.130608	0.562414	2	3962	--
11	60108646	rs2289611	C	G	0.300047	0.667245	0.058763	0.55207	0.806448	-4.185153	2.88E-05	4.540166	1.418448	0.233659	0.295004	2	3960	--
6	89068114	chr6:89068114:D	A	AG	0.179742	1.61395	0.165459	1.289651	2.019799	4.182641	2.91E-05	4.535373	0.479987	0.488428	0	2	3961	++
11	60108278	rs10212	C	T	0.299674	0.667567	0.058772	0.552374	0.806784	-4.181634	2.93E-05	4.533453	1.44386	0.229516	0.307412	2	3960	--
11	60109169	rs11230282	A	G	0.299623	0.667639	0.058773	0.552444	0.806855	-4.180946	2.94E-05	4.53214	1.437471	0.230549	0.304334	2	3960	--
14	40435990	chr14:40435990:D	A	AG	0.160018	1.665969	0.180923	1.311361	2.116468	4.179789	2.95E-05	4.529934	0.824954	0.363736	0	2	3961	++
10	48447121	rs72794221	A	G	0.026484	3.010883	0.620038	1.795609	5.048658	4.179576	2.95E-05	4.529528	0.34513	0.556883	0	2	3961	++
6	32503794	rs114680116	T	C	0.080083	2.252061	0.363843	1.538929	3.295656	4.179066	2.96E-05	4.528557	0.010434	0.918642	0	2	3960	++
8	96390330	rs12114987	A	G	0.262551	1.613808	0.165578	1.289275	2.020032	4.178081	2.97E-05	4.526678	0.192905	0.66051	0	2	3960	++
6	89086057	rs12215322	C	A	0.101334	1.945813	0.266324	1.423818	2.659181	4.177307	2.98E-05	4.525205	0.004356	0.947377	0	2	3961	++
16	84041991	rs28591266	G	T	0.092964	1.948591	0.267165	1.424947	2.664664	4.177788	2.98E-05	4.526121	2.964017	0.085136	0.66262	2	3960	++
6	32689432	rs116069694	A	G	0.180857	1.65124	0.176665	1.304976	2.089383	4.176866	2.99E-05	4.524364	0.001731	0.96681	0	2	3961	++
6	32689431	rs116221134	C	T	0.180857	1.65124	0.176665	1.304976	2.089383	4.176866	2.99E-05	4.524364	0.001731	0.96681	0	2	3961	++
12	47587234	rs11183787	A	C	0.02524	3.238581	0.700349	1.865898	5.621105	4.177176	2.99E-05	4.524954	3.498633	0.06142	0.714174	2	3962	++
11	133713033	rs75786498	A	G	0.045996	2.655192	0.498018	1.679077	4.198762	4.176494	2.99E-05	4.523655	10.368495	0.001282	0.903554	2	3960	++
6	32701189	rs144356999	C	A	0.178632	1.664847	0.180732	1.310612	2.114825	4.176064	3.00E-05	4.522837	0.275819	0.599455	0	2	3961	++
6	32693615	rs116118918	C	T	0.194875	1.603061	0.162545	1.284473	2.000667	4.174618	3.02E-05	4.520082	0.106644	0.743998	0	2	3961	++
6	32690666	chr6:32690666:I	TGG	T	0.183609	1.656988	0.17845	1.307227	2.100331	4.174734	3.02E-05	4.520303	0.009812	0.921095	0	2	3960	++
3	62605941	rs6772352	A	G	0.256058	0.661544	0.059513	0.544898	0.80316	-4.17487	3.02E-05	4.520563	0.304303	0.581197	0	2	3962	--
10	48447097	rs2085494	C	A	0.973492	0.332663	0.068488	0.198426	0.557712	-4.174904	3.02E-05	4.520627	0.345916	0.556434	0	2	3962	--
10	48446036	rs1902714	G	A	0.973498	0.333251	0.068526	0.19894	0.55824	-4.174818	3.02E-05	4.520464	0.32161	0.570642	0	2	3962	--
6	32503420	rs115938440	A	C	0.077953	2.292637	0.377465	1.552805	3.38496	4.173647	3.03E-05	4.518233	0.066459	0.796564	0	2	3961	++
6	32503445	rs116765893	A	T	0.077959	2.292161	0.377361	1.552533	3.384147	4.17295	3.04E-05	4.516907	0.066125	0.797064	0	2	3960	++
16	15907696	rs11644866	A	G	0.055599	2.29451	0.378132	1.553372	3.389257	4.172913	3.04E-05	4.516837	3.774221	0.052048	0.735045	2	3961	++
10	33371103	rs12571443	A	G	0.092055	1.874598	0.24451	1.395358	2.518434	4.171656	3.06E-05	4.514445	1.430531	0.231678	0.300959	2	3961	++
10	33369561	rs11009217	A	G	0.09206	1.874635	0.244515	1.395386	2.518484	4.171788	3.06E-05	4.514695	1.429917	0.231778	0.300659	2	3961	++
10	33371701	rs11009221	T	G	0.092057	1.874412	0.244486	1.39522	2.518185	4.170999	3.07E-05	4.513194	1.429687	0.231816	0.300546	2	3961	++
6	89068946	rs7747047	A	T	0.180164	1.611089	0.165064	1.287563	2.015908	4.170002	3.08E-05	4.511298	0.506574	0.476626	0	2	3960	++
12	47566200	rs7967651	T	C	0.97539	0.305853	0.066643	0.175233	0.533839	-4.168691	3.10E-05	4.508805	2.789786	0.094867	0.64155	2	3962	--
12	47559829	rs28488719	T	C	0.024578	3.277571	0.715271	1.875639	5.727364	4.168608	3.10E-05	4.508647	2.817927	0.093217	0.645129	2	3962	++
6	32705862	chr6:32705862:D	A	AG	0.213315	1.585901	0.157749	1.276713	1.969966	4.167871	3.11E-05	4.507246	0.746683	0.387528	0	2	3961	++
12	47579299	rs80347532	T	C	0.024612	3.269093	0.712336	1.872914	5.706067	4.167994	3.11E-05	4.507479	2.791387	0.094772	0.641755	2	3960	++
12	47572892	rs77299380	T	A	0.97539	0.305926	0.066656	0.175281	0.533947	-4.168117	3.11E-05	4.507713	2.79043	0.094829	0.641632	2	3962	--
12	47578239	rs832728	G	A	0.02461	3.267997	0.712029	1.87242	5.703744	4.167351	3.12E-05	4.506258	2.795733	0.094516	0.642312	2	3961	++
6	32694936	chr6:32694936:D	C	CTAAT	0.195718	1.599173	0.161683	1.282275	1.994388	4.166587	3.13E-05	4.504804	0.136009	0.712281	0	2	3961	++
19	7290311	rs75540469	A	G	0.028771	3.743092	0.883363	2.011701	6.964624	4.166365	3.13E-05	4.504382	1.950852	0.162495	0.487403	2	3961	++
1	69450443	rs76857987	A	G	0.025654	4.114684	1.020195	2.115102	8.004637	4.16636	3.13E-05	4.504373	2.443056	0.118046	0.590677	2	3961	++
6	32702864	rs115404306	G	A	0.196204	1.596513	0.160983	1.280986	1.98976	4.164236	3.16E-05	4.500336	0.134941	0.713363	0	2	3962	++
15	52598531	rs12050717	T	C	0.123044	1.741248	0.204111	1.34119	2.260638	4.164113	3.16E-05	4.500104	3.4487	0.063302	0.710036	2	3962	++
6	32709204	rs116624258	C	G	0.197868	1.595263	0.160673	1.280344	1.98764	4.162602	3.18E-05	4.497233	0.130967	0.717432	0	2	3961	++
2	56145541	rs2277887	C	T	0.071429	2.012006	0.288264	1.447009	2.797611	4.157039	3.26E-05	4.486674	6.465674	0.010998	0.845337	2	3962	++
6	32699437	rs114401501	A	C	0.196514	1.594502	0.160672	1.279584	1.986924	4.156138	3.27E-05	4.484967	0.129083	0.719385	0	2	3961	++
6	32699350	rs116735701	T	C	0.196515	1.594502	0.160672	1.279584	1.986924	4.156138	3.27E-05	4.484967	0.129083	0.719385	0	2	3961	++
6	32699262	rs114310091	C	T	0.196515	1.594492	0.160671	1.279576	1.986912	4.156083	3.27E-05	4.484861	0.129052	0.719417	0	2	3961	++
6	32687570	rs9275686	A	G	0.19687	1.590598	0.159544	1.277891	1.979825	4.155599	3.28E-05	4.483943	0.13187	0.716501	0	2	3962	++
6	32686103	rs9275659	A	C	0.19687	1.590598	0.159544	1.277891	1.979825	4.155599	3.28E-05	4.483943	0.13187	0.716501	0	2	3962	++
6	89060790	rs36196319	T	C	0.180376	1.608224	0.164753	1.285308	2.012268	4.154948	3.29E-05	4.48271	0.488822	0.484453	0	2	3962	++
6	32688638	rs114664107	C	T	0.196894	1.593672	0.160459	1.279172	1.985495	4.155257	3.29E-05	4.483295	0.138395	0.709882	0	2	3961	++
6	32688483	rs114203607	A	C	0.196889	1.593614	0.160453	1.279126	1.985423	4.154931	3.29E-05	4.482678	0.138106	0.710171	0	2	3962	++
6	104681020	chr6:104681020:D	G	GA	0.555043	1.458742	0.121417	1.220765	1.743111	4.155303	3.29E-05	4.483382	0.554681	0.456411	0	2	3960	++
3	38814225	chr3:38814225:D	A	AAC	0.531444	0.686453	0.056955	0.57482	0.819765	-4.154752	3.29E-05	4.482339	3.282899	0.070005	0.695391	2	3960	--
6	32688839	rs114838781	T	C	0.196879	1.593653	0.160479	1.279115	1.985538	4.154525	3.30E-05	4.481907	0.139204	0.709073	0	2	3960	++
6	32707585	rs115591083	A	G	0.197061	1.594259	0.16068	1.279327	1.986719	4.153864	3.31E-05	4.480655	0.127876	0.720644	0	2	3961	++
6	32704786	rs115317551	T	G	0.196492	1.59412	0.160659	1.279227	1.986525	4.153267	3.31E-05	4.479524	0.12739	0.721153	0	2	3961	++
6	32704706	rs115217222	A	G	0.196493	1.59412	0.160659	1.279227	1.986525	4.153267	3.31E-05	4.479524	0.12739	0.721153	0	2	3961	++
6	32646927	rs114190860	G	A	0.101794	1.923316	0.260576	1.412587	2.618702	4.153674	3.31E-05	4.480295	0.932511	0.334211	0	2	3960	++
6	32706725	rs116588331	G	A	0.196502	1.594044	0.160645	1.279179	1.986412	4.153028	3.32E-05	4.479071	0.127151	0.721404	0	2	3961	++
6	32688752	rs114511038	T	C	0.196874	1.593354	0.160455	1.278861	1.985185	4.152651	3.32E-05	4.478355	0.136216	0.712072	0	2	3962	++
6	32502543	rs114228549	A	G	0.078826	2.27666	0.373797	1.544017	3.356946	4.15251	3.33E-05	4.478089	0.010462	0.918532	0	2	3960	++
3	239313	chr3:239313:I	CG	C	0.577563	0.678367	0.057935	0.564814	0.81475	-4.151977	3.33E-05	4.477079	0.999887	0.317338	0	2	3960	--
6	32705700	rs142419815	A	G	0.196515	1.593818	0.160623	1.278998	1.98613	4.151766	3.34E-05	4.476679	0.126507	0.722081	0	2	3961	++
6	32693085	rs116158272	G	A	0.196595	1.593276	0.160479	1.278737	1.985186	4.151298	3.34E-05	4.475793	0.13545	0.712847	0	2	3961	++
6	32701338	rs151285024	G	C	0.197988	1.598004	0.16188	1.280719	1.993893	4.151017	3.35E-05	4.475259	0.14244	0.705868	0	2	3961	++
6	32701372	rs140295825	A	C	0.196533	1.597525	0.161764	1.280467	1.993091	4.150293	3.36E-05	4.473888	0.165458	0.684181	0	2	3961	++
6	32696543	rs114930505	A	C	0.196619	1.593028	0.160467	1.278513	1.984914	4.149547	3.37E-05	4.472475	0.130678	0.71773	0	2	3961	++
6	32698947	rs114652113	C	G	0.196702	1.59274	0.160406	1.278345	1.984458	4.148864	3.38E-05	4.471183	0.125	0.723673	0	2	3961	++
6	32685822	rs115658321	C	G	0.196922	1.593026	0.160488	1.27847	1.984977	4.148921	3.38E-05	4.47129	0.125775	0.722853	0	2	3960	++
6	32646838	rs116809969	T	C	0.097457	1.931957	0.263556	1.415388	2.637056	4.148514	3.38E-05	4.470519	0.558853	0.454723	0	2	3961	++
6	32728726	rs116178827	C	G	0.191193	1.608114	0.164974	1.284766	2.012842	4.147801	3.39E-05	4.469169	0.38083	0.537159	0	2	3961	++
6	32697755	rs116807346	G	A	0.196798	1.592077	0.160241	1.278005	1.983332	4.148	3.39E-05	4.469546	0.124986	0.723688	0	2	3961	++
6	32697606	rs116451967	C	T	0.196798	1.592045	0.160237	1.27798	1.983293	4.147824	3.39E-05	4.469213	0.12523	0.72343	0	2	3962	++
6	30988825	rs143392786	A	G	0.130356	1.77272	0.214351	1.352591	2.323345	4.148463	3.39E-05	4.470423	0.000921	0.975786	0	2	3962	++
6	32697037	rs115585210	T	C	0.196811	1.59191	0.160221	1.277877	1.983115	4.147153	3.40E-05	4.467943	0.126003	0.722613	0	2	3962	++
6	32702798	rs115224547	G	T	0.196583	1.593248	0.160632	1.27841	1.985623	4.146651	3.41E-05	4.466993	0.131546	0.716835	0	2	3962	++
6	32696894	rs114201404	G	A	0.196813	1.591868	0.160217	1.277844	1.983063	4.146921	3.41E-05	4.467504	0.126217	0.722387	0	2	3962	++
6	32685918	rs116722528	G	A	0.1969	1.592268	0.160341	1.278	1.983815	4.146735	3.41E-05	4.467152	0.127625	0.720907	0	2	3960	++
6	26286839	chr6:26286839:D	T	TC	0.656225	0.671191	0.058815	0.555913	0.810374	-4.146924	3.41E-05	4.467509	0.066005	0.797245	0	2	3961	--
2	56141722	rs3791656	G	A	0.071504	2.007592	0.28745	1.44419	2.790786	4.147074	3.41E-05	4.467794	6.467404	0.010987	0.845378	2	3961	++
14	93292076	rs190463983	A	C	0.022742	3.328355	0.736225	1.885353	5.875793	4.146747	3.41E-05	4.467175	0.480364	0.488257	0	2	3961	++
6	32685967	rs115821852	A	G	0.196882	1.591804	0.16026	1.277695	1.983133	4.145122	3.43E-05	4.4641	0.128628	0.719859	0	2	3962	++
6	32244080	chr6:32244080:I	CTACA	C	0.189498	1.640811	0.174749	1.298304	2.073676	4.145414	3.43E-05	4.464653	0.005811	0.939237	0	2	3961	++
4	94513852	rs190105629	C	T	0.038301	3.149951	0.672915	1.831037	5.418892	4.145364	3.43E-05	4.464557	0.111639	0.738286	0	2	3960	++
6	32692391	rs115828091	G	A	0.196942	1.591711	0.160252	1.277617	1.983023	4.14455	3.44E-05	4.463019	0.135002	0.713302	0	2	3960	++
6	32689908	rs114122832	C	A	0.19515	1.598543	0.162263	1.280508	1.995567	4.144606	3.44E-05	4.463124	0.160404	0.688785	0	2	3961	++
6	32686627	rs116266681	T	C	0.198779	1.59703	0.161809	1.279885	1.992762	4.144831	3.44E-05	4.46355	0.128385	0.720112	0	2	3960	++
17	49895548	rs77672777	T	C	0.079094	2.259253	0.368681	1.536638	3.321683	4.144559	3.44E-05	4.463036	0.211374	0.645693	0	2	3961	++
6	32694068	rs115048290	G	A	0.19684	1.591313	0.160173	1.277374	1.98241	4.143449	3.46E-05	4.460935	0.12918	0.719284	0	2	3961	++
6	32692094	rs115447610	A	T	0.196873	1.591142	0.160134	1.277279	1.98213	4.143114	3.46E-05	4.460303	0.129978	0.718454	0	2	3962	++
6	32688100	rs115886989	T	G	0.19687	1.591222	0.160142	1.277343	1.98223	4.143563	3.46E-05	4.461151	0.130227	0.718197	0	2	3962	++
6	32688021	rs114199770	G	T	0.19687	1.591222	0.160142	1.277343	1.98223	4.143563	3.46E-05	4.461151	0.130227	0.718197	0	2	3962	++
6	32687904	rs115466708	G	A	0.19687	1.591222	0.160142	1.277343	1.98223	4.143563	3.46E-05	4.461151	0.130227	0.718197	0	2	3962	++
6	32687720	rs116295017	A	G	0.19687	1.591222	0.160142	1.277343	1.98223	4.143563	3.46E-05	4.461151	0.130227	0.718197	0	2	3962	++
6	32687297	rs116333946	G	A	0.19687	1.591222	0.160142	1.277343	1.98223	4.143563	3.46E-05	4.461151	0.130227	0.718197	0	2	3962	++
6	32686380	rs115669181	G	C	0.19687	1.591222	0.160142	1.277343	1.98223	4.143563	3.46E-05	4.461151	0.130227	0.718197	0	2	3962	++
6	32686248	rs114740173	C	T	0.19687	1.591222	0.160142	1.277343	1.98223	4.143563	3.46E-05	4.461151	0.130227	0.718197	0	2	3962	++
6	32686196	rs116485355	A	C	0.19687	1.591222	0.160142	1.277343	1.98223	4.143563	3.46E-05	4.461151	0.130227	0.718197	0	2	3962	++
2	47887690	rs2677266	A	T	0.119552	0.571962	0.067768	0.439137	0.744964	-4.143678	3.46E-05	4.461369	0.007904	0.929157	0	2	3962	--
6	32697160	rs116370486	C	A	0.196804	1.591309	0.160205	1.277308	1.982502	4.142499	3.47E-05	4.45914	0.123976	0.724762	0	2	3960	++
6	32696696	rs116007172	C	A	0.19122	1.612867	0.166555	1.286419	2.022155	4.142844	3.47E-05	4.459791	0.075397	0.783635	0	2	3961	++
6	32695505	rs116568930	T	A	0.19688	1.59106	0.160132	1.277201	1.982047	4.14248	3.47E-05	4.459104	0.126932	0.721635	0	2	3960	++
6	32695212	rs116316439	C	T	0.196874	1.591092	0.160132	1.277233	1.982078	4.142747	3.47E-05	4.459608	0.127833	0.720689	0	2	3962	++
6	32691937	rs115937396	G	A	0.196873	1.591122	0.160132	1.277263	1.982106	4.143002	3.47E-05	4.460091	0.129916	0.718519	0	2	3962	++
6	32691745	rs114099009	T	C	0.196873	1.591122	0.160132	1.277263	1.982106	4.143002	3.47E-05	4.460091	0.129916	0.718519	0	2	3962	++
15	79488593	rs7170146	G	A	0.214763	1.567662	0.153259	1.267274	1.939251	4.142538	3.47E-05	4.459213	0.259238	0.610644	0	2	3960	++
6	32696443	rs116824568	A	G	0.196881	1.591016	0.160131	1.27716	1.982001	4.142143	3.48E-05	4.458467	0.124538	0.724164	0	2	3961	++
6	32694211	rs114176311	A	T	0.196975	1.59121	0.160179	1.27726	1.982329	4.142414	3.48E-05	4.458979	0.131179	0.717213	0	2	3961	++
6	32698790	rs116652456	G	A	0.196876	1.590958	0.160128	1.277107	1.981938	4.14173	3.49E-05	4.457685	0.121265	0.727666	0	2	3962	++
6	32698468	rs116127442	T	C	0.196882	1.590938	0.160126	1.277091	1.981913	4.141618	3.49E-05	4.457473	0.121205	0.727731	0	2	3961	++
6	32698156	rs116227459	T	C	0.19689	1.590942	0.160126	1.277094	1.981919	4.141641	3.49E-05	4.457517	0.121265	0.727666	0	2	3960	++
6	32697893	rs115938137	T	G	0.196885	1.590944	0.160127	1.277096	1.981921	4.141653	3.49E-05	4.457541	0.121416	0.727504	0	2	3961	++
8	1578635	rs181199288	A	G	0.034009	2.842419	0.565746	1.733556	4.66056	4.14076	3.50E-05	4.455852	0.156038	0.69283	0	2	3960	++
20	18190335	rs182670492	T	C	0.177993	1.754702	0.209205	1.344659	2.289784	4.140792	3.50E-05	4.455912	2.344044	0.125763	0.573387	2	3960	++
10	48449659	rs1993490	A	G	0.972913	0.334466	0.069032	0.199163	0.561688	-4.14079	3.50E-05	4.455909	0.573918	0.448706	0	2	3962	--
10	33369393	rs10827183	A	G	0.092476	1.864289	0.242887	1.388232	2.503599	4.140573	3.50E-05	4.455498	1.371727	0.241515	0.270992	2	3960	++
6	32703231	chr6:32703231:D	G	GT	0.195794	1.594317	0.161176	1.278412	1.988284	4.140044	3.51E-05	4.454499	0.148413	0.700057	0	2	3961	++
6	32700833	rs116673989	A	G	0.196864	1.59154	0.160358	1.277238	1.983186	4.140032	3.51E-05	4.454477	0.126151	0.722456	0	2	3960	++
6	32700083	rs114699294	C	A	0.196867	1.591505	0.160348	1.277222	1.983122	4.140016	3.51E-05	4.454447	0.126036	0.722578	0	2	3962	++
6	104676207	rs2494109	T	C	0.554906	1.456932	0.121304	1.219176	1.741053	4.140221	3.51E-05	4.454833	0.535864	0.464152	0	2	3962	++
5	63091351	rs11740663	G	A	0.028516	3.427176	0.772626	1.912829	6.140403	4.139911	3.51E-05	4.454247	1.33277	0.248313	0.249683	2	3960	++
12	47562135	rs7979044	A	G	0.975255	0.309282	0.067267	0.177438	0.53909	-4.139569	3.52E-05	4.453601	2.898899	0.08864	0.655041	2	3962	--
6	32701444	rs140724712	A	G	0.196371	1.592423	0.160649	1.277551	1.984901	4.139144	3.53E-05	4.452799	0.134521	0.71379	0	2	3961	++
6	47311814	rs7752125	T	C	0.047345	2.637861	0.495746	1.666199	4.176157	4.138097	3.54E-05	4.450821	1.798776	0.179861	0.444066	2	3961	++
6	32688872	rs114199377	A	G	0.187856	1.622745	0.169677	1.290179	2.041035	4.13744	3.55E-05	4.449579	0.011318	0.915276	0	2	3961	++
6	32688787	rs115347356	A	C	0.196823	1.591227	0.160373	1.276896	1.982938	4.136935	3.56E-05	4.448625	0.145317	0.703051	0	2	3961	++
6	3758505	rs6937442	C	T	0.340049	0.678328	0.05814	0.564373	0.815292	-4.136272	3.57E-05	4.447373	0.47252	0.49183	0	2	3960	--
12	27935468	rs3751234	G	C	0.414379	0.68065	0.057875	0.567215	0.816771	-4.135953	3.57E-05	4.446772	0.67173	0.412449	0	2	3960	--
1	218882411	rs28653261	C	T	0.062798	2.62062	0.490042	1.660138	4.136794	4.136349	3.57E-05	4.447519	4.432776	0.035255	0.774408	2	3960	++
11	60112812	rs11230284	G	A	0.30217	0.670658	0.05901	0.554999	0.810419	-4.136513	3.57E-05	4.447829	1.658736	0.197774	0.397131	2	3960	--
6	32696754	rs116251896	G	A	0.186446	1.630141	0.17193	1.293159	2.054938	4.135899	3.58E-05	4.446669	0.021912	0.88232	0	2	3961	++
6	32689946	rs115611696	A	G	0.195757	1.595187	0.16159	1.27847	1.990365	4.135519	3.58E-05	4.445952	0.157936	0.691064	0	2	3961	++
6	32521136	rs72492329	A	G	0.226996	1.663304	0.181841	1.306896	2.116909	4.135414	3.58E-05	4.445754	0.960948	0.326948	0	2	3960	++
7	153203889	rs79580641	A	T	0.100021	1.927561	0.262914	1.41225	2.630902	4.134936	3.59E-05	4.444851	2.23173	0.135202	0.551917	2	3961	++
6	32706559	rs115693483	G	T	0.195967	1.592885	0.160974	1.277376	1.986324	4.133717	3.61E-05	4.442551	0.143664	0.704666	0	2	3960	++
5	10042385	rs12186525	C	T	0.145611	1.771135	0.214596	1.350528	2.322736	4.132319	3.63E-05	4.439913	1.212782	0.270782	0.175449	2	3961	++
11	60113543	rs7126883	G	C	0.302378	0.670862	0.059036	0.555151	0.810691	-4.132697	3.63E-05	4.440626	1.580292	0.208719	0.367205	2	3961	--
6	32695028	rs116118713	A	G	0.193318	1.597294	0.162361	1.279068	1.994695	4.131294	3.65E-05	4.437979	0.397912	0.52817	0	2	3961	++
10	5627659	rs73606786	A	C	0.025006	3.892536	0.943851	2.042588	7.417958	4.130864	3.65E-05	4.437168	0.835062	0.360813	0	2	3962	++
21	44560282	chr21:44560282:I	CA	C	0.10244	1.80882	0.226227	1.365416	2.396215	4.130787	3.66E-05	4.437022	0.546036	0.459942	0	2	3961	++
6	32702586	rs114819050	A	T	0.19686	1.590215	0.160309	1.276008	1.981791	4.130168	3.67E-05	4.435856	0.116743	0.732594	0	2	3961	++
6	32540909	rs9269377	C	G	0.171003	1.752575	0.209034	1.342868	2.287284	4.129991	3.67E-05	4.435522	2.243914	0.134141	0.55435	2	3960	++
6	32702449	rs2859078	G	A	0.195987	1.58653	0.159305	1.274292	1.975275	4.127767	3.70E-05	4.43133	0.114338	0.735259	0	2	3962	++
6	32692688	rs115692641	T	C	0.19336	1.596791	0.162316	1.278651	1.994088	4.12832	3.70E-05	4.432371	0.396298	0.529008	0	2	3961	++
6	32695336	rs115948059	A	G	0.188525	1.614511	0.167596	1.286023	2.026905	4.12745	3.71E-05	4.430733	0.270419	0.603051	0	2	3960	++
15	53718986	rs10431781	C	T	0.342004	1.466724	0.124447	1.222808	1.759295	4.127641	3.71E-05	4.431092	0.030632	0.861064	0	2	3960	++
8	61090767	rs17739496	G	C	0.095148	1.916342	0.259872	1.406993	2.610082	4.126116	3.73E-05	4.428218	0.000827	0.977059	0	2	3961	++
20	39603937	rs62209440	A	G	0.358014	1.491074	0.131491	1.233352	1.802649	4.126321	3.73E-05	4.428605	2.084364	0.148814	0.520237	2	3960	++
6	104639389	rs2744156	C	A	0.535326	1.461533	0.123024	1.220406	1.750301	4.125254	3.74E-05	4.426594	0.419609	0.517132	0	2	3960	++
19	4038273	rs138503894	T	C	0.043234	2.562211	0.471251	1.63856	4.006521	4.125032	3.75E-05	4.426177	1.363926	0.242858	0.266822	2	3961	++
11	60202994	rs4245223	G	C	0.349864	1.464019	0.123743	1.221483	1.754713	4.125028	3.75E-05	4.426169	0.076133	0.782608	0	2	3962	++
6	32690784	rs116686735	C	T	0.189934	1.602122	0.164029	1.280625	2.00433	4.124482	3.76E-05	4.425141	0.095412	0.757407	0	2	3960	++
1	210086727	chr1:210086727:D	T	TC	0.392093	0.677606	0.058378	0.563184	0.815274	-4.124221	3.76E-05	4.424649	2.81564	0.09335	0.644841	2	3960	--
21	47165429	rs8127571	G	A	0.919611	0.50738	0.071361	0.367511	0.70048	-4.123495	3.77E-05	4.423281	0.040811	0.839904	0	2	3962	--
3	75785664	rs74770635	G	C	0.243285	1.577779	0.15689	1.270274	1.959724	4.122945	3.78E-05	4.422247	0.931103	0.334576	0	2	3960	++
6	32690332	rs115719650	T	A	0.189218	1.615568	0.168112	1.286068	2.029488	4.121869	3.80E-05	4.420221	0.05848	0.808915	0	2	3961	++
19	4190193	rs352497	G	A	0.09388	1.933799	0.265571	1.41328	2.646027	4.122145	3.80E-05	4.42074	0.296656	0.585987	0	2	3960	++
6	32690320	rs114089701	C	G	0.191588	1.606872	0.165556	1.282381	2.01347	4.121137	3.81E-05	4.418844	0.094665	0.758328	0	2	3961	++
5	10042062	rs12186344	G	T	0.145588	1.76828	0.214216	1.348416	2.318879	4.121392	3.81E-05	4.419323	1.17735	0.277896	0.150635	2	3960	++
6	104604410	rs2494785	G	A	0.543646	1.454484	0.121135	1.21706	1.738225	4.120439	3.82E-05	4.41753	0.210091	0.646696	0	2	3961	++
6	32705030	rs114920085	G	C	0.193227	1.595509	0.162267	1.277466	1.992732	4.118937	3.85E-05	4.414703	0.409747	0.522098	0	2	3961	++
6	32699633	rs116252390	A	T	0.198894	1.591893	0.161223	1.275896	1.986152	4.118177	3.86E-05	4.413274	0.19859	0.655862	0	2	3961	++
6	32317223	chr6:32317223:D	C	CATCTT	0.182757	1.621087	0.169939	1.288007	2.040303	4.116805	3.88E-05	4.410694	0.283044	0.594713	0	2	3961	++
12	27923348	rs10771363	A	G	0.343222	0.677322	0.058518	0.562627	0.815398	-4.11597	3.90E-05	4.409125	0.386169	0.53432	0	2	3960	--
6	32689289	rs114328056	T	C	0.19188	1.605323	0.165339	1.281258	2.011353	4.114362	3.93E-05	4.406103	0.06086	0.805142	0	2	3961	++
3	150231047	rs115101787	C	T	0.031326	2.92426	0.597138	1.753871	4.875672	4.114033	3.93E-05	4.405485	7.828903	0.005142	0.872268	2	3961	++
6	32687609	chr6:32687609:I	AT	A	0.197203	1.584591	0.159234	1.272493	1.973237	4.113267	3.94E-05	4.404046	0.112481	0.737337	0	2	3960	++
3	34287787	rs142694206	G	A	0.05688	0.458224	0.072625	0.31588	0.664714	-4.11179	3.97E-05	4.40127	0.810709	0.367911	0	2	3962	--
10	33375914	rs17296373	A	G	0.091896	1.862738	0.243859	1.384775	2.505674	4.111879	3.97E-05	4.401437	1.687847	0.193885	0.407529	2	3962	++
5	108329306	rs138762086	A	G	0.040908	2.53858	0.464468	1.628222	3.957929	4.111414	3.98E-05	4.400564	0.396571	0.528865	0	2	3960	++
18	5665454	rs12606979	C	T	0.104298	1.796785	0.223441	1.358841	2.375875	4.111292	3.98E-05	4.400336	0.476419	0.490049	0	2	3960	++
1	74960050	rs17605984	G	A	0.025742	4.433734	1.149972	2.17979	9.018299	4.111069	3.98E-05	4.399917	4.300836	0.038094	0.767487	2	3961	++
6	104681487	rs2820263	G	A	0.553809	1.452239	0.120774	1.215522	1.735056	4.109911	4.00E-05	4.397742	0.479606	0.488601	0	2	3961	++
6	32699662	rs114527872	G	T	0.191594	1.606568	0.165929	1.281346	2.014335	4.108228	4.03E-05	4.394584	0.072936	0.787109	0	2	3961	++
12	27916744	rs4931405	A	G	0.49247	0.690802	0.057016	0.57905	0.824121	-4.108527	4.03E-05	4.395145	1.034298	0.309151	0.033161	2	3960	--
5	120038948	rs150276217	C	T	0.056041	2.409496	0.421284	1.583779	3.665708	4.107822	4.04E-05	4.393821	6.295868	0.012102	0.841166	2	3961	++
18	5663946	rs57171785	T	A	0.104338	1.795586	0.223252	1.358013	2.374152	4.10746	4.04E-05	4.393143	0.476086	0.490201	0	2	3961	++
2	46656819	rs12475015	G	C	0.125354	1.728693	0.202748	1.331307	2.244696	4.107266	4.05E-05	4.392779	1.065413	0.301984	0.061397	2	3961	++
7	112187001	rs57169499	T	C	0.084049	1.963986	0.275978	1.42307	2.710507	4.106518	4.06E-05	4.391375	2.797661	0.094402	0.642559	2	3961	++
7	19209229	rs180869581	G	T	0.025532	3.334807	0.743974	1.876617	5.926055	4.105882	4.07E-05	4.390183	2.71515	0.0994	0.631696	2	3962	++
6	32686806	rs115714905	T	C	0.199628	1.584273	0.159385	1.27188	1.973396	4.106209	4.07E-05	4.390797	0.126015	0.7226	0	2	3961	++
22	49334506	rs3076045	T	TTTTC	0.659975	0.681225	0.05819	0.567172	0.818212	-4.106171	4.07E-05	4.390725	0.166972	0.682817	0	2	3961	--
21	27513207	rs72635017	A	G	0.025311	3.213868	0.700701	1.840494	5.612052	4.10492	4.09E-05	4.388379	0.351867	0.553058	0	2	3961	++
16	81808362	rs189939031	G	T	0.028196	3.197672	0.694922	1.835624	5.570369	4.104849	4.09E-05	4.388245	1.226895	0.268012	0.184935	2	3962	++
6	32731313	rs115736414	A	T	0.194613	1.587717	0.160505	1.273126	1.980043	4.103319	4.12E-05	4.385376	0.304403	0.581135	0	2	3961	++
6	32730835	rs116281850	T	C	0.194614	1.587697	0.160503	1.27311	1.980018	4.103207	4.12E-05	4.385166	0.304308	0.581194	0	2	3961	++
6	32435351	rs148101490	T	C	0.14192	1.82643	0.233003	1.369743	2.435381	4.103121	4.12E-05	4.385005	0.839909	0.359423	0	2	3961	++
6	32705210	rs114157878	T	G	0.196388	1.586694	0.160244	1.272615	1.978287	4.102116	4.14E-05	4.383122	0.153579	0.695139	0	2	3961	++
2	47881405	rs2677263	C	G	0.131006	0.585881	0.067394	0.453789	0.756425	-4.101566	4.15E-05	4.382092	0.245728	0.620099	0	2	3962	--
5	84900318	rs668209	T	C	0.6676	0.682644	0.058099	0.56877	0.819317	-4.100276	4.17E-05	4.379674	0.100039	0.751782	0	2	3962	--
18	5659221	rs8082870	C	T	0.104408	1.793162	0.2229	1.356277	2.370777	4.099035	4.19E-05	4.37735	0.474041	0.491134	0	2	3962	++
19	45743548	rs35689308	A	T	0.220783	0.642378	0.062517	0.519845	0.793793	-4.098602	4.20E-05	4.376539	0.169022	0.680983	0	2	3960	--
6	32552239	rs9269967	T	C	0.201704	1.702904	0.195279	1.320158	2.196617	4.098368	4.21E-05	4.3761	0.358508	0.549336	0	2	3960	++
10	122739349	rs11199687	A	G	0.455314	0.678301	0.058634	0.563378	0.816667	-4.098266	4.21E-05	4.375909	3.788255	0.051613	0.736026	2	3960	--
12	90349800	chr12:90349800:D	G	GATA	0.070042	2.103397	0.32128	1.473687	3.002183	4.096184	4.25E-05	4.372013	0.337946	0.561017	0	2	3960	++
6	32694167	chr6:32694167:I	GAAAA	G	0.198795	1.587764	0.160828	1.272541	1.981071	4.094517	4.28E-05	4.368893	0.216298	0.641875	0	2	3961	++
6	6780870	rs7774811	A	G	0.021832	3.490592	0.802031	1.918611	6.350549	4.094007	4.29E-05	4.367939	0.680331	0.409473	0	2	3962	++
6	32452005	rs114487270	G	A	0.210935	1.642213	0.177136	1.295027	2.082477	4.093443	4.30E-05	4.366884	0.566319	0.451725	0	2	3960	++
11	60110598	chr11:60110598:I	TTTGA	T	0.293536	0.669748	0.059711	0.552715	0.811562	-4.090779	4.35E-05	4.361903	1.78793	0.181179	0.440694	2	3961	--
11	60211964	rs34961719	A	G	0.361395	1.45757	0.122858	1.216769	1.746026	4.089629	4.37E-05	4.359753	0.110693	0.739357	0	2	3961	++
11	60212326	rs35967273	C	T	0.361393	1.457484	0.122854	1.216691	1.745932	4.088867	4.38E-05	4.358328	0.11104	0.738963	0	2	3961	++
6	32502399	rs180778602	T	C	0.07821	2.255024	0.371407	1.527067	3.33	4.088629	4.39E-05	4.357885	0.044026	0.833805	0	2	3960	++
6	32686676	rs115352779	A	G	0.19899	1.584001	0.159942	1.270514	1.974838	4.087876	4.40E-05	4.356478	0.113724	0.735944	0	2	3962	++
16	1475405	rs4337295	T	C	0.210765	1.634914	0.17522	1.291482	2.069672	4.086168	4.43E-05	4.353287	0.205372	0.650419	0	2	3960	++
6	31433693	rs115977649	C	T	0.085697	1.9386	0.269128	1.411109	2.663273	4.085307	4.45E-05	4.351679	3.582118	0.058405	0.720836	2	3961	++
21	44559938	chr21:44559938:D	G	GT	0.102312	1.79776	0.225009	1.356742	2.382134	4.084566	4.46E-05	4.350296	0.44704	0.503744	0	2	3961	++
3	65663675	rs187695338	T	G	0.030437	3.148594	0.680183	1.815437	5.46075	4.082657	4.50E-05	4.346733	0.030382	0.861626	0	2	3961	++
21	44558010	rs77268851	T	C	0.102297	1.796251	0.224623	1.355989	2.379456	4.082846	4.50E-05	4.347086	0.427338	0.513298	0	2	3961	++
6	31431813	rs116162221	G	A	0.085649	1.937485	0.268939	1.410365	2.661616	4.082372	4.51E-05	4.346202	3.568832	0.058874	0.719796	2	3962	++
17	45698483	rs8073834	A	G	0.184912	1.636692	0.175933	1.291864	2.073564	4.081503	4.52E-05	4.34458	1.127905	0.288223	0.1134	2	3961	++
6	31430694	rs114222099	C	G	0.085645	1.936655	0.268807	1.409794	2.660411	4.080032	4.55E-05	4.341836	3.558255	0.05925	0.718963	2	3961	++
6	32489786	rs41541218	G	T	0.202309	1.745193	0.209005	1.335543	2.280495	4.079794	4.56E-05	4.341393	0.987393	0.32038	0	2	3960	++
6	9643422	rs12202027	T	G	0.110718	1.798921	0.225643	1.356661	2.385353	4.078841	4.57E-05	4.339616	0.068084	0.794147	0	2	3961	++
6	104666699	rs1997701	T	C	0.554653	1.448137	0.120457	1.212042	1.730222	4.077863	4.59E-05	4.337792	0.460551	0.497366	0	2	3961	++
15	51939961	rs144309577	A	G	0.190258	1.559245	0.152929	1.259505	1.930318	4.078237	4.59E-05	4.33849	0.092494	0.76103	0	2	3960	++
21	44553783	rs9980833	A	G	0.101928	1.794717	0.224416	1.354861	2.377372	4.077211	4.61E-05	4.336577	0.383895	0.535526	0	2	3961	++
21	44551581	rs9983902	T	C	0.101705	1.795344	0.224607	1.355115	2.378588	4.077296	4.61E-05	4.336735	0.37096	0.542481	0	2	3961	++
6	31430065	rs116158981	T	C	0.085636	1.935427	0.268619	1.408934	2.658661	4.076424	4.62E-05	4.33511	3.545262	0.059716	0.717933	2	3961	++
11	123449889	rs1709890	T	C	0.179357	1.593971	0.163306	1.273891	1.994475	4.076723	4.62E-05	4.335667	1.101865	0.293857	0.092448	2	3960	++
6	32711050	rs116101246	T	C	0.194879	1.582457	0.159898	1.269056	1.973254	4.076018	4.63E-05	4.334354	0.35145	0.553294	0	2	3960	++
6	31430010	rs114314269	A	G	0.085636	1.935374	0.268612	1.408895	2.658588	4.076255	4.63E-05	4.334795	3.544684	0.059737	0.717887	2	3961	++
13	49347268	rs1000603	A	G	0.070671	2.016742	0.294619	1.439289	2.825874	4.075803	4.63E-05	4.333954	0.005085	0.94315	0	2	3962	++
6	32626999	chr6:32626999:D	T	TAGAA	0.098161	1.929495	0.266785	1.406597	2.646778	4.075571	4.64E-05	4.333521	1.482044	0.223455	0.325256	2	3961	++
11	115166228	rs6589492	T	A	0.183809	1.631646	0.174635	1.289362	2.064795	4.075719	4.64E-05	4.333796	0.002639	0.959026	0	2	3962	++
21	44555261	rs28694841	T	C	0.102109	1.793843	0.224258	1.354298	2.376045	4.074845	4.65E-05	4.332168	0.393479	0.530476	0	2	3962	++
6	32715943	rs116020825	G	A	0.195034	1.581556	0.159681	1.268581	1.971747	4.07456	4.66E-05	4.331637	0.347044	0.555791	0	2	3962	++
2	47880934	rs1214776	T	C	0.126451	0.584418	0.067892	0.451349	0.756718	-4.074678	4.66E-05	4.331857	0.077747	0.780374	0	2	3962	--
21	44556805	rs140647012	G	A	0.102227	1.793884	0.224305	1.354245	2.376245	4.074109	4.67E-05	4.330797	0.406149	0.523931	0	2	3962	++
6	32737257	rs114260165	T	G	0.194754	1.580709	0.159458	1.268171	1.97027	4.073731	4.68E-05	4.330094	0.270383	0.603075	0	2	3960	++
6	104671542	rs2744197	G	A	0.555279	1.44872	0.120794	1.211964	1.731727	4.071628	4.72E-05	4.326177	0.446384	0.504057	0	2	3961	++
21	44556519	rs76902063	T	C	0.102337	1.792618	0.224045	1.353489	2.374218	4.071325	4.72E-05	4.325614	0.414552	0.519668	0	2	3961	++
5	10074709	rs16884092	T	G	0.066847	2.170855	0.344963	1.494727	3.152825	4.071087	4.73E-05	4.325171	0.55268	0.457225	0	2	3961	++
21	44551723	rs9977680	A	T	0.101914	1.793307	0.224266	1.353745	2.375595	4.07118	4.73E-05	4.325345	0.37524	0.540162	0	2	3962	++
17	34267597	rs11656755	A	G	0.193554	1.600196	0.165379	1.276052	2.006678	4.070803	4.74E-05	4.324643	1.221991	0.26897	0.181663	2	3960	++
6	31881309	rs116385615	C	T	0.167361	1.639759	0.177301	1.292249	2.08072	4.069941	4.75E-05	4.323038	1.211938	0.270949	0.174875	2	3960	++
15	81088807	rs28515529	T	A	0.320163	1.494909	0.134263	1.231753	1.814286	4.069924	4.75E-05	4.323007	0.120433	0.728565	0	2	3960	++
15	81088806	rs28629347	T	G	0.320163	1.494914	0.134264	1.231757	1.814293	4.069963	4.75E-05	4.323079	0.120399	0.728602	0	2	3960	++
15	81088805	chr15:81088805:I	ATT	A	0.320164	1.494918	0.134267	1.231754	1.814306	4.069885	4.75E-05	4.322934	0.120389	0.728613	0	2	3960	++
6	32679326	rs114867306	T	C	0.093679	1.910586	0.261131	1.39877	2.609678	4.069456	4.76E-05	4.322135	0.706289	0.400679	0	2	3962	++
6	32646184	rs149245861	A	C	0.10514	1.883656	0.252644	1.388475	2.555437	4.069065	4.77E-05	4.321408	0.401719	0.526203	0	2	3960	++
14	34504608	rs72642571	T	C	0.0652	2.106576	0.324119	1.471303	3.016143	4.068718	4.78E-05	4.320763	0.017211	0.895624	0	2	3962	++
5	84896914	chr5:84896914:I	ACT	A	0.652738	0.681419	0.058667	0.566432	0.819748	-4.067805	4.80E-05	4.319065	0.007968	0.928871	0	2	3960	--
19	53692143	rs10415526	A	G	0.310588	1.47964	0.129885	1.225065	1.787116	4.067304	4.81E-05	4.318133	8.24431	0.004088	0.878704	2	3960	++
6	32699476	rs115175859	A	G	0.192845	1.586163	0.161359	1.269899	1.981193	4.065922	4.84E-05	4.315564	0.504448	0.477552	0	2	3960	++
6	31428920	rs114867454	C	T	0.085647	1.931672	0.268033	1.406328	2.653261	4.065598	4.84E-05	4.31496	3.511265	0.060953	0.715202	2	3962	++
17	74330638	rs385689	C	T	0.80944	0.631763	0.064021	0.506282	0.788344	-4.065188	4.85E-05	4.314199	2.797672	0.094401	0.64256	2	3962	--
6	6777429	rs115288945	T	C	0.021448	3.616335	0.852448	1.945537	6.72199	4.064219	4.87E-05	4.312399	0.498948	0.479963	0	2	3960	++
6	32623333	rs9273334	G	A	0.08822	2.00088	0.290215	1.432059	2.795638	4.064388	4.87E-05	4.312712	1.314967	0.251497	0.239525	2	3960	++
6	31430752	rs114960653	A	G	0.08562	1.93133	0.267994	1.406061	2.652826	4.064338	4.87E-05	4.312619	3.498764	0.061415	0.714185	2	3961	++
6	32394027	rs145411844	G	A	0.196866	1.605995	0.167371	1.277948	2.018252	4.06383	4.88E-05	4.311676	0.875768	0.349364	0	2	3960	++
17	34269710	rs67974110	A	G	0.194406	1.600005	0.16561	1.275409	2.007213	4.06286	4.90E-05	4.309874	1.236803	0.266088	0.191463	2	3960	++
6	32511004	rs182312992	T	A	0.216737	1.668633	0.18639	1.303309	2.13636	4.061249	4.93E-05	4.306881	5.497239	0.019047	0.81809	2	3960	++
5	100916899	rs185926739	T	C	0.02078	4.337598	1.12327	2.135989	8.808453	4.059832	4.96E-05	4.30425	0.107816	0.742644	0	2	3962	++
12	90348483	rs73206953	A	T	0.175625	1.594885	0.164181	1.273091	1.998017	4.059975	4.96E-05	4.304514	0.971112	0.324403	0	2	3960	++
6	32668946	rs114478139	T	C	0.093581	1.906432	0.260367	1.396112	2.603289	4.059343	4.97E-05	4.303341	0.727007	0.393855	0	2	3960	++
6	37744668	rs74955436	T	C	0.021418	3.233258	0.713572	1.834656	5.698047	4.059135	4.98E-05	4.302955	4.008913	0.04526	0.750556	2	3962	++
15	53198651	rs146724684	G	A	0.056061	2.316231	0.394052	1.54389	3.474941	4.058524	4.99E-05	4.301822	1.302649	0.25373	0.232334	2	3962	++
5	16889324	rs146790734	A	G	0.057766	2.13326	0.333591	1.479421	3.076067	4.057361	5.02E-05	4.299663	8.485758	0.003579	0.882155	2	3961	++
15	58714973	rs183918612	T	G	0.025445	3.465952	0.798408	1.901072	6.318974	4.056577	5.03E-05	4.298208	1.477282	0.2242	0.323081	2	3961	++
7	112173434	rs62475895	T	C	0.079993	1.963479	0.278718	1.417191	2.720344	4.056078	5.04E-05	4.297283	3.440534	0.063615	0.709347	2	3961	++
6	32672439	rs115520381	C	T	0.093604	1.905239	0.260188	1.395271	2.601599	4.05571	5.05E-05	4.2966	0.708961	0.399789	0	2	3961	++
6	32672216	rs115148398	T	A	0.093603	1.905267	0.260192	1.395291	2.601637	4.055801	5.05E-05	4.29677	0.709167	0.39972	0	2	3961	++
6	32671800	rs149751104	G	T	0.093604	1.905208	0.260184	1.395248	2.601557	4.055609	5.05E-05	4.296412	0.708909	0.399806	0	2	3961	++
6	32671207	rs115004280	G	T	0.093603	1.905205	0.260183	1.395246	2.601553	4.055598	5.05E-05	4.296393	0.709064	0.399755	0	2	3961	++
3	145010256	chr3:145010256:D	T	TTTTAC	0.043319	2.825614	0.568986	1.710401	4.667964	4.055602	5.05E-05	4.2964	2.951548	0.085795	0.661195	2	3960	++
3	144997824	rs116771486	A	G	0.043347	2.825007	0.568736	1.710285	4.666277	4.055948	5.05E-05	4.297041	2.958842	0.085409	0.66203	2	3960	++
2	56125319	rs3828240	C	T	0.071302	1.981016	0.284353	1.423683	2.756529	4.055774	5.05E-05	4.296718	5.140963	0.023368	0.805484	2	3962	++
6	32503015	rs185263447	T	C	0.084147	2.219123	0.36201	1.509582	3.262164	4.055086	5.06E-05	4.295444	0.08185	0.774806	0	2	3960	++
3	145008917	chr3:145008917:I	GAA	G	0.043322	2.825361	0.568928	1.710262	4.667511	4.055316	5.06E-05	4.295869	2.949885	0.085884	0.661004	2	3962	++
10	33357713	rs12355459	C	T	0.107464	1.783417	0.221952	1.348391	2.358795	4.055229	5.06E-05	4.295709	2.297531	0.12958	0.56475	2	3960	++
6	32667910	rs116633139	A	G	0.093629	1.90478	0.260085	1.395013	2.600825	4.054931	5.07E-05	4.295155	0.740577	0.389476	0	2	3961	++
6	104661522	rs2473164	C	T	0.555401	1.44315	0.119634	1.208667	1.723123	4.054946	5.07E-05	4.295184	0.483	0.487066	0	2	3962	++
18	5656351	rs61666893	C	T	0.132209	1.757866	0.214069	1.33829	2.308987	4.054292	5.08E-05	4.29397	0.174848	0.675838	0	2	3962	++
16	7004128	rs112578796	T	C	0.035316	2.813254	0.564768	1.706308	4.638317	4.054539	5.08E-05	4.294428	0.49102	0.483473	0	2	3962	++
4	180396915	rs1986263	C	T	0.173133	1.611423	0.169371	1.279455	2.029523	4.053831	5.09E-05	4.293116	0.002668	0.958807	0	2	3960	++
6	32667171	rs115140855	T	A	0.093647	1.90406	0.259963	1.394534	2.599755	4.052993	5.11E-05	4.291562	0.742437	0.388881	0	2	3960	++
7	153110064	rs11972275	T	C	0.106538	1.851258	0.243446	1.374105	2.494101	4.049803	5.18E-05	4.28565	0.10027	0.751506	0	2	3960	++
5	4196037	rs7715073	T	C	0.884385	0.51821	0.072049	0.376994	0.712322	-4.049834	5.18E-05	4.285708	1.993896	0.157934	0.498469	2	3960	--
6	32673893	rs115926869	A	C	0.093623	1.903217	0.2599	1.393813	2.598796	4.049247	5.19E-05	4.284621	0.682204	0.408829	0	2	3960	++
6	32663355	rs115608234	C	G	0.09375	1.902015	0.259514	1.393367	2.596343	4.049326	5.19E-05	4.284767	0.768324	0.380736	0	2	3960	++
6	32662473	rs146926209	C	A	0.093752	1.901963	0.259507	1.39333	2.596273	4.049154	5.19E-05	4.28445	0.768701	0.380619	0	2	3961	++
6	32662338	rs116284874	A	T	0.093752	1.901967	0.259507	1.393333	2.596279	4.049169	5.19E-05	4.284476	0.768809	0.380586	0	2	3961	++
6	32659645	rs115575857	G	A	0.093755	1.901939	0.259487	1.393345	2.596178	4.049383	5.19E-05	4.284873	0.769499	0.380372	0	2	3961	++
6	32659609	rs114320488	C	T	0.093755	1.901939	0.259487	1.393345	2.596178	4.049383	5.19E-05	4.284873	0.769499	0.380372	0	2	3961	++
6	32628428	rs2854275	A	C	0.091553	1.930411	0.268555	1.404044	2.654111	4.049158	5.19E-05	4.284457	1.148919	0.283776	0.129617	2	3961	++
6	32666358	rs147728213	T	C	0.093692	1.902289	0.259658	1.393359	2.597108	4.048283	5.21E-05	4.282835	0.750398	0.38635	0	2	3961	++
6	104671381	rs2744198	A	G	0.555089	1.444994	0.120371	1.209066	1.726958	4.04745	5.23E-05	4.281294	0.401652	0.526237	0	2	3962	++
22	48568580	rs62225800	A	C	0.179094	0.618785	0.065483	0.490438	0.78072	-4.047147	5.24E-05	4.280732	0.182409	0.669311	0	2	3960	--
14	34501642	rs72642570	C	G	0.06562	2.094703	0.321673	1.464225	2.996659	4.047204	5.24E-05	4.280839	0.055611	0.813572	0	2	3960	++
6	31434331	rs115146037	T	A	0.085771	1.925344	0.267092	1.401844	2.644338	4.046452	5.25E-05	4.279445	3.414584	0.064623	0.707139	2	3962	++
6	104659520	chr6:104659520:I	CAG	C	0.555253	1.444295	0.120194	1.208714	1.725791	4.046504	5.25E-05	4.279541	0.459567	0.497827	0	2	3961	++
16	23434959	rs147298215	A	G	0.047011	2.440515	0.437001	1.583993	3.760189	4.045548	5.28E-05	4.277773	0.453496	0.50068	0	2	3961	++
4	180393970	rs6823606	G	A	0.826672	0.621386	0.065291	0.493416	0.782546	-4.044126	5.31E-05	4.275141	0.001302	0.971216	0	2	3960	--
6	31434366	rs114012716	A	G	0.085775	1.924396	0.266948	1.401179	2.64299	4.043637	5.32E-05	4.274237	3.400658	0.06517	0.705939	2	3960	++
2	169383337	rs115834294	G	A	0.025547	3.887269	0.956382	2.01276	7.507531	4.043006	5.33E-05	4.273069	0.030907	0.860448	0	2	3961	++
21	47004689	rs11700708	C	T	0.898915	0.554822	0.070326	0.416984	0.738224	-4.042904	5.33E-05	4.272882	2.782898	0.095276	0.640662	2	3961	--
19	1391584	rs140974983	A	C	0.051818	2.315608	0.395091	1.541231	3.479065	4.042727	5.34E-05	4.272553	0.192823	0.660577	0	2	3961	++
1	61125049	rs72677088	A	G	0.066641	2.061573	0.311171	1.451679	2.927703	4.04278	5.34E-05	4.272651	0.044722	0.832516	0	2	3961	++
3	39292188	rs9813705	T	C	0.057606	2.140782	0.337105	1.480056	3.09647	4.042076	5.35E-05	4.271349	0.036799	0.847876	0	2	3961	++
6	104604146	rs2473160	G	T	0.552139	1.451631	0.122471	1.211588	1.739231	4.041184	5.37E-05	4.269701	0.671464	0.412542	0	2	3961	++
6	32666526	rs1794282	T	C	0.089601	1.915037	0.264114	1.397374	2.62447	4.040983	5.38E-05	4.269329	1.043755	0.30695	0.041921	2	3962	++
4	180400623	rs2716832	A	G	0.173373	1.608203	0.168883	1.277191	2.025002	4.040852	5.38E-05	4.269087	0.00305	0.95596	0	2	3961	++
4	180400620	rs2605054	T	C	0.173373	1.608203	0.168883	1.277191	2.025002	4.040852	5.38E-05	4.269087	0.00305	0.95596	0	2	3961	++
4	180399867	rs1455675	G	C	0.17337	1.608252	0.168888	1.27723	2.025064	4.041112	5.38E-05	4.269567	0.003073	0.955793	0	2	3961	++
4	180401956	rs2605067	G	A	0.173377	1.608109	0.16887	1.277123	2.024874	4.040446	5.39E-05	4.268336	0.003018	0.956192	0	2	3961	++
4	180398207	rs2716829	T	G	0.173376	1.608143	0.168877	1.277144	2.024928	4.040538	5.39E-05	4.268507	0.003008	0.95626	0	2	3961	++
4	180397455	rs2716827	T	C	0.173384	1.608126	0.168872	1.277137	2.024895	4.040538	5.39E-05	4.268505	0.002963	0.956592	0	2	3960	++
4	180397186	rs2176796	C	T	0.173386	1.608113	0.168876	1.277115	2.024897	4.040309	5.39E-05	4.268082	0.002931	0.956827	0	2	3960	++
14	102982577	rs111704261	T	C	0.02053	4.807021	1.307449	2.244421	10.295509	4.040481	5.39E-05	4.268401	8.787989	0.003032	0.886208	2	3960	++
5	84918564	rs406327	C	A	0.66777	0.686466	0.058429	0.571946	0.823917	-4.039994	5.40E-05	4.2675	0.059362	0.807507	0	2	3962	--
4	180396172	rs2716825	T	C	0.173393	1.607982	0.168859	1.277018	2.024722	4.039708	5.41E-05	4.266972	0.002863	0.957325	0	2	3961	++
21	44548519	rs9983641	A	G	0.101687	1.791502	0.225226	1.350058	2.377288	4.039451	5.41E-05	4.266497	0.373723	0.540982	0	2	3961	++
12	90423653	rs73208524	G	A	0.071549	2.097835	0.323191	1.464381	3.005307	4.039728	5.41E-05	4.26701	0.343208	0.557983	0	2	3961	++
6	3774554	rs9503737	T	C	0.303005	0.670505	0.060314	0.55229	0.814024	-4.039304	5.42E-05	4.266225	0.286103	0.592728	0	2	3960	--
4	180396116	rs2716824	C	A	0.173407	1.607875	0.168845	1.27694	2.024577	4.039234	5.42E-05	4.266095	0.002748	0.958191	0	2	3961	++
5	84826866	rs479002	C	G	0.668866	0.685856	0.058527	0.571144	0.823608	-4.038153	5.44E-05	4.264098	0.034772	0.852073	0	2	3961	--
16	11305836	rs152307	G	A	0.704851	0.679221	0.059315	0.562964	0.819487	-4.038446	5.44E-05	4.264639	0.330086	0.565609	0	2	3961	--
11	116239385	rs12574216	G	T	0.040958	2.578981	0.485014	1.628355	4.08458	4.038266	5.44E-05	4.264307	0.108607	0.741735	0	2	3961	++
12	32115002	rs1868208	C	T	0.615007	0.690974	0.05791	0.577471	0.826787	-4.037571	5.46E-05	4.263023	0.798918	0.371417	0	2	3960	--
2	32908950	rs71446080	T	G	0.027757	3.791963	0.921772	1.985291	7.242761	4.037054	5.47E-05	4.262067	0.026259	0.871269	0	2	3962	++
1	22304831	rs143312313	A	C	0.12357	0.567937	0.069607	0.431507	0.747502	-4.036234	5.49E-05	4.260554	0.430163	0.511909	0	2	3961	--
6	32657436	rs114055836	C	T	0.09387	1.895301	0.258143	1.389341	2.585518	4.035383	5.51E-05	4.258983	0.752048	0.385829	0	2	3961	++
2	241749634	rs61257025	C	T	0.022875	4.435946	1.165583	2.151404	9.146409	4.035116	5.51E-05	4.258489	0.335459	0.562462	0	2	3961	+-
6	32687218	rs115530080	T	C	0.199837	1.570348	0.157754	1.26115	1.955352	4.033975	5.54E-05	4.256382	0.141968	0.706333	0	2	3961	++
6	31469774	rs3095233	G	A	0.088416	1.945884	0.27437	1.408119	2.689022	4.033879	5.54E-05	4.256206	0.725397	0.394379	0	2	3962	++
8	15213764	rs57686993	T	C	0.276184	0.670392	0.060402	0.552003	0.814171	-4.033755	5.55E-05	4.255977	0.009232	0.923453	0	2	3960	--
6	31465047	rs3094005	T	G	0.08842	1.945834	0.274359	1.40809	2.688939	4.033789	5.55E-05	4.256039	0.72518	0.39445	0	2	3960	++
6	31296388	rs114046333	C	G	0.082945	1.998013	0.291157	1.427344	2.796841	4.03351	5.55E-05	4.255524	2.045841	0.152623	0.511204	2	3961	++
20	8490292	rs978847	A	T	0.271197	1.503471	0.137882	1.233222	1.832941	4.033606	5.55E-05	4.255702	1.132869	0.287164	0.117285	2	3960	++
10	59190083	chr10:59190083:D	G	GC	0.04085	2.872977	0.588061	1.720378	4.79778	4.033669	5.55E-05	4.255817	0.319951	0.571637	0	2	3961	++
6	32703041	chr6:32703041:D	A	AG	0.191986	1.582927	0.16158	1.266231	1.978832	4.032503	5.58E-05	4.253666	0.523447	0.469375	0	2	3961	++
11	104541540	rs117491867	G	A	0.04409	2.421708	0.431786	1.575407	3.722638	4.031933	5.59E-05	4.252614	0.645478	0.421734	0	2	3961	++
4	180394704	rs1455686	G	A	0.173578	1.606079	0.168612	1.2756	2.022177	4.030922	5.61E-05	4.25075	0.001519	0.968914	0	2	3961	++
6	32654149	rs116101575	C	A	0.093911	1.893146	0.257716	1.388023	2.582091	4.030649	5.62E-05	4.250245	0.745005	0.388062	0	2	3960	++
4	180394551	rs1455687	A	C	0.173578	1.606066	0.16861	1.27559	2.02216	4.030852	5.62E-05	4.250621	0.001512	0.968981	0	2	3961	++
4	180394340	rs1455688	T	C	0.173578	1.606059	0.16861	1.275584	2.022152	4.030817	5.62E-05	4.250556	0.001509	0.969014	0	2	3961	++
4	180394270	chr4:180394270:I	GAAAC	G	0.173579	1.606046	0.168608	1.275574	2.022135	4.030747	5.62E-05	4.250427	0.001502	0.969081	0	2	3961	++
4	180394229	rs2716822	T	G	0.173579	1.606046	0.168608	1.275574	2.022135	4.030747	5.62E-05	4.250427	0.001502	0.969081	0	2	3961	++
4	180394020	rs2716821	C	T	0.17358	1.606033	0.168603	1.27557	2.022109	4.03077	5.62E-05	4.250469	0.001496	0.969147	0	2	3961	++
6	31353171	rs116656756	G	A	0.084879	1.973631	0.283503	1.417965	2.747048	4.030082	5.63E-05	4.2492	2.244724	0.134071	0.554511	2	3961	++
6	31353329	rs115648972	A	G	0.084883	1.973388	0.283461	1.417804	2.746685	4.029464	5.65E-05	4.248061	2.243154	0.134207	0.554199	2	3962	++
6	31348832	chr6:31348832:D	T	TA	0.094747	1.936502	0.271628	1.404111	2.670757	4.029287	5.65E-05	4.247733	1.038076	0.308269	0.036679	2	3961	++
4	180420708	rs2681354	T	A	0.190879	1.587616	0.163098	1.267944	1.987882	4.029496	5.65E-05	4.24812	0.085039	0.770582	0	2	3961	++
6	31353435	rs115199198	G	C	0.084884	1.973224	0.283431	1.417699	2.746432	4.029084	5.66E-05	4.24736	2.24202	0.134305	0.553974	2	3962	++
4	180399783	rs1455672	C	T	0.173397	1.607755	0.169195	1.276132	2.025554	4.028851	5.66E-05	4.24693	0.003332	0.953971	0	2	3962	++
2	32908954	rs71446081	G	A	0.027822	3.77748	0.917699	1.97879	7.211152	4.028868	5.66E-05	4.246961	0.024167	0.876461	0	2	3960	++
11	104549684	rs17362426	G	C	0.044108	2.419977	0.431437	1.57436	3.719789	4.029145	5.66E-05	4.247472	0.648939	0.420492	0	2	3961	++
4	180405378	rs1455683	A	G	0.173561	1.605289	0.168478	1.275072	2.021026	4.028091	5.68E-05	4.245528	0.002219	0.962427	0	2	3962	++
6	104680161	rs2494110	T	C	0.48397	1.462458	0.126018	1.215463	1.759645	4.027342	5.70E-05	4.244148	0.864667	0.352436	0	2	3960	++
18	55819207	rs58705828	A	T	0.03463	2.936972	0.611447	1.738536	4.961535	4.027309	5.70E-05	4.244087	0.102643	0.748681	0	2	3960	++
6	32708074	rs114423799	T	C	0.176453	1.619218	0.172732	1.280664	2.047272	4.027071	5.71E-05	4.243649	0.056301	0.812441	0	2	3961	++
5	84896917	chr5:84896917:I	CTA	C	0.659137	0.684896	0.058789	0.569669	0.82343	-4.027093	5.71E-05	4.243689	0.005861	0.938978	0	2	3960	--
6	32688189	rs114112684	A	G	0.19228	1.580574	0.16116	1.2647	1.975342	4.024449	5.77E-05	4.238817	0.529144	0.466967	0	2	3961	++
3	145708457	chr3:145708457:I	AT	A	0.538001	1.476589	0.130264	1.221272	1.785282	4.023777	5.79E-05	4.23758	0.064031	0.800235	0	2	3960	++
6	32652281	rs115222678	C	T	0.093994	1.889906	0.257107	1.385975	2.577061	4.0229	5.81E-05	4.235966	0.736744	0.390706	0	2	3961	++
6	31462135	rs3130923	A	G	0.088527	1.942149	0.273825	1.405452	2.683793	4.022554	5.82E-05	4.235328	0.711479	0.398953	0	2	3960	++
6	32641904	rs141574790	T	A	0.100642	1.876712	0.252955	1.38092	2.550507	4.022093	5.83E-05	4.234479	0.452262	0.501263	0	2	3961	++
6	31476458	rs3130614	A	T	0.085769	1.95461	0.277854	1.410016	2.709545	4.022088	5.83E-05	4.234471	1.049043	0.305728	0.04675	2	3962	++
16	59568881	rs72794352	A	G	0.201994	1.574952	0.159567	1.2622	1.965199	4.021714	5.84E-05	4.233781	0.888523	0.345878	0	2	3960	++
1	110412108	chr1:110412108:I	GTATGTATGTAT	G	0.865025	0.561774	0.07023	0.424124	0.744099	-4.021161	5.85E-05	4.232765	0.05652	0.812084	0	2	3960	--
2	3190157	rs34335005	T	C	0.044613	2.438856	0.438578	1.579244	3.766372	4.020858	5.86E-05	4.232206	0.295681	0.586603	0	2	3962	++
14	41166135	rs80268558	A	G	0.038591	2.620698	0.501127	1.638489	4.191704	4.020606	5.86E-05	4.231742	0.011986	0.912821	0	2	3961	++
6	32709965	rs116008855	T	G	0.193535	1.581358	0.161539	1.264742	1.977235	4.02047	5.87E-05	4.231492	0.478186	0.489245	0	2	3960	++
6	32709963	chr6:32709963:I	AC	A	0.193537	1.581377	0.161541	1.264758	1.97726	4.020579	5.87E-05	4.231693	0.478304	0.489192	0	2	3961	++
6	32651429	chr6:32651429:D	C	CA	0.09402	1.888819	0.256899	1.385297	2.57536	4.020371	5.87E-05	4.23131	0.733718	0.391681	0	2	3960	++
11	60113276	rs7126512	T	C	0.296461	0.676975	0.059821	0.559725	0.818785	-4.02044	5.87E-05	4.231436	1.185929	0.276152	0.156779	2	3960	--
7	110483677	rs799617	T	C	0.150303	1.660265	0.185506	1.296674	2.125808	4.020136	5.88E-05	4.230877	0.007216	0.932301	0	2	3962	++
6	32651477	rs114663295	T	A	0.094026	1.888531	0.256847	1.385112	2.574919	4.019651	5.89E-05	4.229985	0.732351	0.392122	0	2	3960	++
3	194229008	rs141934938	A	G	0.046377	2.369043	0.414986	1.555671	3.607683	4.019391	5.90E-05	4.229507	0.723549	0.394982	0	2	3960	++
6	47313491	rs9381534	A	G	0.055198	2.190209	0.355096	1.494221	3.21038	4.018477	5.92E-05	4.227826	1.330006	0.248804	0.248123	2	3961	++
6	32620654	chr6:32620654:I	GA	G	0.09152	1.949113	0.276308	1.407548	2.699048	4.018291	5.92E-05	4.227483	1.272093	0.259374	0.213894	2	3961	++
11	60108714	rs2289610	C	T	0.295795	0.677632	0.059771	0.56048	0.819271	-4.018411	5.92E-05	4.227703	1.384107	0.239403	0.277512	2	3960	--
6	31434520	rs116423149	C	G	0.089175	1.893137	0.258397	1.386679	2.584569	4.018139	5.93E-05	4.227203	3.235777	0.072046	0.690955	2	3962	++
16	23477734	rs143953149	T	C	0.046762	2.422207	0.43316	1.573213	3.729364	4.017924	5.93E-05	4.226808	0.529235	0.466929	0	2	3960	++
14	58346786	rs146009720	A	G	0.058057	2.143639	0.339815	1.477602	3.109895	4.01659	5.97E-05	4.224355	0.107893	0.742555	0	2	3960	++
12	104940254	chr12:104940254:D	A	AAAAG	0.540576	0.68998	0.058313	0.575687	0.826964	-4.016275	5.97E-05	4.223775	0.008629	0.925991	0	2	3961	--
12	48184611	rs73107964	T	C	0.254474	1.526747	0.145375	1.241812	1.877061	4.014921	6.01E-05	4.221288	0.149211	0.69929	0	2	3961	++
4	164883341	rs17578218	C	T	0.068858	2.013655	0.297424	1.430705	2.834132	4.01395	6.03E-05	4.219502	1.243383	0.26482	0.195743	2	3960	++
7	153232220	rs12670621	T	C	0.123396	1.738826	0.210043	1.327142	2.278217	4.01318	6.05E-05	4.218087	1.490076	0.222205	0.328893	2	3961	++
6	29850720	rs151267808	C	T	0.062579	2.222384	0.366189	1.504653	3.282479	4.013193	6.05E-05	4.218112	1.51175	0.218872	0.338515	2	3962	++
6	32690657	rs116049144	C	T	0.177651	1.628992	0.176253	1.283536	2.067426	4.012731	6.06E-05	4.217263	0.009986	0.920401	0	2	3961	++
7	112163175	rs62475891	C	T	0.080064	1.947406	0.276103	1.406244	2.696821	4.01239	6.07E-05	4.216635	3.303844	0.069118	0.697322	2	3962	++
6	47314809	rs9369675	A	C	0.05501	2.186779	0.354429	1.492098	3.204886	4.011969	6.08E-05	4.215863	1.334171	0.248065	0.250471	2	3961	++
6	32713867	rs9276435	T	C	0.194851	1.561942	0.155998	1.256186	1.942119	4.01204	6.08E-05	4.215992	0.403783	0.525142	0	2	3962	++
2	16944717	rs140441630	T	G	0.020988	4.225647	1.089637	2.089958	8.543757	4.012193	6.08E-05	4.216275	2.446849	0.117761	0.591311	2	3962	++
14	58332190	rs57329609	G	C	0.060678	2.102112	0.326492	1.462188	3.022096	4.011388	6.10E-05	4.214796	0.289482	0.590553	0	2	3960	++
6	32343369	rs114398407	C	T	0.098327	1.861749	0.248817	1.374068	2.522516	4.01057	6.12E-05	4.213293	0.164157	0.685358	0	2	3962	++
6	123367665	rs192972993	A	G	0.025873	3.607611	0.857428	1.927052	6.753765	4.01045	6.12E-05	4.213073	0.32485	0.568707	0	2	3962	++
1	7055578	rs4500342	G	T	0.176054	1.587508	0.163753	1.266552	1.989797	4.010519	6.12E-05	4.2132	0.873187	0.350075	0	2	3960	++
11	103872008	rs166350	C	T	0.698973	0.682381	0.059322	0.566109	0.822533	-4.009886	6.14E-05	4.212037	0.096398	0.756196	0	2	3961	--
7	112249746	rs59725697	A	T	0.080818	1.943561	0.275099	1.404368	2.689773	4.008383	6.18E-05	4.20928	2.377312	0.123109	0.579357	2	3961	++
13	101380273	rs7336390	T	G	0.031956	3.289333	0.740807	1.837352	5.888754	4.00739	6.20E-05	4.207457	0.005099	0.943073	0	2	3961	++
20	5727436	rs11906640	T	C	0.079851	2.011589	0.297172	1.429132	2.831434	4.007198	6.21E-05	4.207104	0.779182	0.377392	0	2	3960	++
19	30130655	rs55792723	G	C	0.101575	1.807148	0.231724	1.35297	2.41379	4.00704	6.21E-05	4.206815	0.032238	0.857507	0	2	3960	++
7	153231444	rs79568647	A	G	0.12617	1.737428	0.209909	1.326006	2.276503	4.006576	6.22E-05	4.205963	1.76926	0.183474	0.434792	2	3962	++
13	20961088	rs9506476	G	A	0.036763	2.881193	0.594016	1.716922	4.834974	4.006559	6.22E-05	4.205931	1.184548	0.276432	0.155796	2	3961	++
7	153231441	rs78372771	A	G	0.126171	1.737383	0.209904	1.325971	2.276443	4.006387	6.23E-05	4.205616	1.769165	0.183485	0.434762	2	3962	++
2	12302429	rs72777690	A	C	0.045056	2.360979	0.41338	1.550754	3.594524	4.005828	6.24E-05	4.204591	0.000693	0.979002	0	2	3961	++
19	35272129	rs78221210	T	G	0.047212	2.342234	0.407021	1.544472	3.552062	4.005939	6.24E-05	4.204794	0.725777	0.394255	0	2	3960	++
4	175532503	rs2332837	G	A	0.975398	0.286962	0.066929	0.155782	0.528605	-4.005405	6.25E-05	4.203815	0.731509	0.392394	0	2	3961	--
7	112253715	rs59867046	G	T	0.080867	1.941972	0.274791	1.403382	2.687262	4.004874	6.27E-05	4.202841	2.365402	0.124052	0.577239	2	3961	++
3	107470258	rs2172733	G	A	0.853907	0.60118	0.067629	0.468626	0.771227	-4.004064	6.29E-05	4.201356	0.806877	0.369045	0	2	3962	--
7	99817196	rs17250196	T	G	0.051363	2.277981	0.385537	1.522329	3.408723	4.00361	6.30E-05	4.200523	3.019025	0.082293	0.668767	2	3962	++
6	32280620	rs116262543	C	A	0.082141	2.172635	0.350328	1.485992	3.17656	4.003717	6.30E-05	4.20072	0.608456	0.43537	0	2	3961	++
7	112255908	rs62473829	G	A	0.080893	1.941202	0.27464	1.402907	2.686041	4.003198	6.31E-05	4.199768	2.35853	0.1246	0.576007	2	3961	++
11	60209881	rs3973194	C	T	0.358401	1.448866	0.122723	1.208329	1.737286	4.003086	6.32E-05	4.199563	0.114804	0.73474	0	2	3962	++
19	30131098	rs62105793	A	G	0.101509	1.805634	0.231479	1.351935	2.411589	4.002383	6.33E-05	4.198274	0.031265	0.859652	0	2	3961	++
4	180395380	rs2716823	G	A	0.175009	1.600368	0.167999	1.271091	2.014945	4.000974	6.37E-05	4.195693	0.00239	0.961011	0	2	3960	++
6	31311318	rs140313142	G	A	0.088982	1.945228	0.276126	1.404021	2.695054	3.999961	6.40E-05	4.193837	0.157148	0.691796	0	2	3961	++
4	180391692	rs2605068	G	A	0.174219	1.599152	0.16771	1.270441	2.012913	3.998829	6.43E-05	4.191764	0.000131	0.990866	0	2	3962	++
6	31329691	rs2523571	A	T	0.086117	1.952606	0.278584	1.406581	2.710594	3.99863	6.44E-05	4.191399	1.663867	0.197082	0.39899	2	3960	++
6	31329642	rs143186393	T	C	0.086094	1.952515	0.278571	1.406515	2.710469	3.998353	6.44E-05	4.190891	1.662282	0.197295	0.398418	2	3962	++
6	32417320	chr6:32417320:D	A	AGAAG	0.207881	1.579303	0.161749	1.262274	1.975956	3.997376	6.47E-05	4.189103	0.849478	0.3567	0	2	3961	++
21	20360872	rs183163754	T	C	0.02273	3.442988	0.798537	1.877856	6.312609	3.997342	6.47E-05	4.18904	2.687121	0.101162	0.627855	2	3961	++
14	41766603	rs1778366	T	C	0.133892	1.714532	0.203206	1.316248	2.233333	3.997338	6.47E-05	4.189033	2.245614	0.133994	0.554687	2	3960	++
1	218892470	rs28478494	A	C	0.062767	2.155418	0.345057	1.479107	3.140968	3.997517	6.47E-05	4.18936	0.518268	0.471582	0	2	3960	++
6	32686629	rs114386388	T	C	0.194343	1.576565	0.160931	1.261141	1.97088	3.997135	6.48E-05	4.188661	0.464784	0.495396	0	2	3960	++
4	70163987	rs111683147	C	A	0.044644	2.485214	0.456626	1.590228	3.883902	3.996366	6.50E-05	4.187253	0.108158	0.742251	0	2	3962	++
11	104615221	rs184666751	G	T	0.043506	2.428511	0.43718	1.571637	3.75256	3.99638	6.50E-05	4.187279	0.751098	0.386129	0	2	3960	++
7	19176780	rs149820254	T	C	0.022569	2.764638	0.554027	1.678745	4.552936	3.995372	6.52E-05	4.185435	2.708358	0.099824	0.630773	2	3962	++
4	91763667	rs112360366	G	A	0.046121	2.557926	0.481901	1.613399	4.055403	3.994383	6.55E-05	4.183625	2.67916	0.101669	0.626749	2	3961	++
12	27906923	rs11049116	T	A	0.50013	0.699567	0.0574	0.587064	0.83363	-3.994201	6.56E-05	4.183292	1.042272	0.307294	0.040557	2	3961	--
2	47889058	rs2952372	C	T	0.184654	0.638222	0.064417	0.511964	0.795616	-3.992982	6.59E-05	4.181062	0.009907	0.920713	0	2	3961	--
19	7301151	rs12611381	A	T	0.115557	1.890253	0.258854	1.382899	2.583743	3.993086	6.59E-05	4.181252	0.008247	0.927642	0	2	3960	++
17	37098740	rs142729630	T	A	0.034829	2.866199	0.590243	1.709324	4.806052	3.992837	6.59E-05	4.180798	1.223759	0.268624	0.182846	2	3962	++
15	52251285	rs183446115	T	C	0.078316	1.948654	0.277697	1.404368	2.703889	3.992016	6.62E-05	4.179296	1.524044	0.217009	0.343851	2	3961	++
7	19459600	rs111462816	T	C	0.041393	2.448594	0.444585	1.577209	3.801409	3.990401	6.66E-05	4.176343	5.210597	0.02245	0.808083	2	3960	++
6	123318369	rs114147851	G	C	0.026033	3.559041	0.84246	1.907821	6.639395	3.990512	6.66E-05	4.176546	0.331248	0.564925	0	2	3961	++
10	23145836	rs149666543	A	G	0.02826	3.115152	0.679791	1.782761	5.443338	3.990409	6.66E-05	4.176358	1.143313	0.284953	0.125349	2	3961	++
6	32412809	rs116750281	A	T	0.209739	1.560128	0.156253	1.253872	1.941185	3.989109	6.70E-05	4.173981	0.524221	0.469047	0	2	3960	++
6	32412592	rs113233967	A	G	0.209741	1.560102	0.15625	1.253852	1.941154	3.988963	6.70E-05	4.173715	0.524158	0.469073	0	2	3961	++
6	32412566	rs114686292	A	T	0.209741	1.560102	0.15625	1.253852	1.941154	3.988963	6.70E-05	4.173715	0.524158	0.469073	0	2	3961	++
6	123087053	rs72966591	T	C	0.026919	3.034009	0.650689	1.758657	5.234225	3.989067	6.70E-05	4.173906	3.61163	0.057377	0.723117	2	3961	++
6	32411307	rs116348849	T	C	0.209743	1.560083	0.156248	1.253836	1.94113	3.98885	6.71E-05	4.173509	0.524032	0.469127	0	2	3962	++
6	32410215	rs115410590	C	T	0.209743	1.560073	0.156247	1.253828	1.941117	3.988794	6.71E-05	4.173407	0.523969	0.469153	0	2	3962	++
6	32410210	rs116836694	C	T	0.209743	1.560073	0.156247	1.253828	1.941117	3.988794	6.71E-05	4.173407	0.523969	0.469153	0	2	3962	++
6	104658245	rs2820252	C	T	0.556624	1.437132	0.119687	1.202546	1.71748	3.988552	6.71E-05	4.172964	0.480137	0.48836	0	2	3961	++
3	133936682	rs76816651	C	T	0.05839	2.384793	0.42293	1.555849	3.655389	3.988522	6.72E-05	4.17291	1.714347	0.190422	0.416688	2	3961	++
3	107412522	rs62262025	A	G	0.143267	1.661233	0.187108	1.294501	2.131861	3.988283	6.72E-05	4.172473	1.298895	0.254415	0.230115	2	3960	++
6	31408329	rs114070419	A	T	0.085442	1.900606	0.262449	1.386206	2.605892	3.988114	6.73E-05	4.172163	3.015878	0.082453	0.668422	2	3960	++
7	112563540	rs140957929	A	T	0.054643	2.220067	0.367442	1.499881	3.286061	3.986143	6.78E-05	4.168565	0.273112	0.601252	0	2	3962	++
6	31410521	rs115105023	G	A	0.08537	1.900385	0.262473	1.385939	2.605789	3.986427	6.78E-05	4.169083	3.027785	0.08185	0.669726	2	3961	++
6	31326703	rs2523593	C	T	0.084446	1.956875	0.280696	1.406712	2.722207	3.986271	6.78E-05	4.168797	2.088362	0.148425	0.521156	2	3962	++
7	112236832	rs62476689	A	C	0.081009	1.933445	0.273146	1.398078	2.673819	3.98586	6.79E-05	4.168047	2.381548	0.122776	0.580105	2	3960	++
6	40415737	rs10947890	C	G	0.881819	0.56775	0.070382	0.429802	0.749975	-3.985892	6.79E-05	4.168106	2.541229	0.110908	0.60649	2	3960	--
6	40415021	rs10807239	A	G	0.881842	0.567556	0.070393	0.429585	0.749838	-3.986012	6.79E-05	4.168325	2.551034	0.110222	0.608002	2	3960	--
11	123440795	rs140376498	G	A	0.028091	3.292782	0.745128	1.83233	5.917281	3.985019	6.82E-05	4.166512	1.836512	0.17536	0.45549	2	3962	++
6	31482097	rs116122940	G	T	0.085859	1.942969	0.276303	1.401415	2.693798	3.984474	6.83E-05	4.165517	0.994313	0.31869	0	2	3961	++
8	69042943	rs7842313	T	G	0.222867	1.524587	0.145737	1.238942	1.876089	3.984168	6.84E-05	4.164958	0.154342	0.69442	0	2	3962	++
6	31326074	rs2853999	T	A	0.084428	1.955898	0.280529	1.406061	2.720748	3.98375	6.85E-05	4.164194	2.081538	0.14909	0.519586	2	3962	++
4	164856842	chr4:164856842:D	T	TTTGC	0.090265	1.860324	0.249794	1.370728	2.524794	3.983745	6.85E-05	4.164186	3.556187	0.059324	0.7188	2	3960	++
6	31327890	rs138832378	G	A	0.084439	1.95579	0.280511	1.405989	2.720586	3.983469	6.86E-05	4.163682	2.081851	0.149059	0.519658	2	3961	++
6	32541222	rs9269393	A	G	0.314759	1.537599	0.149681	1.244225	1.900147	3.982992	6.87E-05	4.162812	1.648251	0.199197	0.393296	2	3960	++
6	31328988	rs2523573	G	C	0.084462	1.955643	0.28049	1.405883	2.720381	3.983022	6.87E-05	4.162867	2.083443	0.148904	0.520025	2	3962	++
4	89217266	rs58792242	A	G	0.084421	1.875484	0.254668	1.376335	2.555658	3.983223	6.87E-05	4.163233	1.580675	0.208664	0.367359	2	3961	++
20	8487097	rs17363114	A	G	0.263376	1.500052	0.138445	1.228699	1.831331	3.982982	6.87E-05	4.162793	2.393194	0.121864	0.582148	2	3961	++
6	32626484	rs114913832	C	T	0.09408	1.879981	0.256141	1.377944	2.56493	3.982605	6.88E-05	4.162107	0.905112	0.341415	0	2	3962	++
6	31414051	chr6:31414051:D	C	CTTTTT	0.085381	1.898902	0.262252	1.384888	2.603697	3.981861	6.91E-05	4.160749	3.038397	0.081316	0.670879	2	3961	++
6	31329374	rs147027375	C	A	0.084479	1.955184	0.280417	1.405567	2.719719	3.981741	6.91E-05	4.16053	2.08067	0.149175	0.519386	2	3960	++
10	33351101	rs10827178	T	C	0.105262	1.76993	0.22124	1.3363	2.344273	3.981854	6.91E-05	4.160735	2.449871	0.117535	0.591815	2	3960	++
1	30168405	chr1:30168405:D	G	GT	0.034324	2.919907	0.610685	1.722964	4.948367	3.981457	6.92E-05	4.160012	0.813305	0.367145	0	2	3961	++
8	15225595	rs12548996	T	C	0.282745	0.679243	0.060089	0.561468	0.821723	-3.981024	6.93E-05	4.159221	0.148054	0.700402	0	2	3962	--
6	32210259	rs138748649	C	T	0.15238	1.776855	0.223455	1.338882	2.358096	3.981122	6.93E-05	4.1594	0.441536	0.506382	0	2	3961	++
7	112384087	rs76605408	A	G	0.053694	2.231562	0.371791	1.502851	3.313614	3.979624	6.97E-05	4.156669	0.714892	0.397825	0	2	3960	++
6	31414241	rs114002577	T	G	0.085471	1.897875	0.262045	1.384267	2.602048	3.97967	6.97E-05	4.156752	3.038117	0.08133	0.670849	2	3960	++
21	44551862	rs9975438	G	A	0.101716	1.788182	0.227138	1.342991	2.380951	3.978869	6.99E-05	4.155292	0.34819	0.55514	0	2	3962	++
8	40893020	rs140100831	T	G	0.024805	3.185775	0.706971	1.800111	5.638074	3.978375	7.01E-05	4.154391	2.735213	0.098158	0.634398	2	3961	++
10	5627689	rs73606787	A	G	0.025591	3.635722	0.872915	1.924809	6.86742	3.978081	7.02E-05	4.153856	0.725264	0.394423	0	2	3962	++
17	49374096	chr17:49374096:I	AC	A	0.023707	3.654252	0.879893	1.929661	6.920156	3.977698	7.03E-05	4.153158	0.140778	0.707509	0	2	3960	++
11	104618917	rs117924043	T	C	0.043393	2.422834	0.43688	1.566549	3.74717	3.977587	7.03E-05	4.152956	0.793342	0.373092	0	2	3962	++
15	53128696	rs190238530	A	G	0.063662	2.08559	0.323374	1.451777	2.996112	3.976942	7.05E-05	4.15178	1.714486	0.190404	0.416735	2	3961	++
15	53126397	rs192748058	A	G	0.063659	2.085493	0.323362	1.451703	2.995986	3.976641	7.06E-05	4.151231	1.715234	0.190308	0.416989	2	3961	++
13	22484815	rs6490682	C	T	0.391648	0.699895	0.057597	0.587005	0.834495	-3.976076	7.08E-05	4.150201	0.543434	0.461013	0	2	3961	--
19	15914255	chr19:15914255:I	AAGGAG	A	0.140915	0.578681	0.069789	0.441895	0.757808	-3.975573	7.09E-05	4.149285	0.683552	0.408366	0	2	3960	--
6	30933794	rs3095089	T	G	0.127587	1.720174	0.205956	1.316501	2.247625	3.975177	7.10E-05	4.148564	0.352654	0.552615	0	2	3962	++
7	27561443	rs77584292	A	G	0.058496	2.101835	0.328954	1.457085	3.031882	3.973846	7.14E-05	4.14614	1.732091	0.188144	0.422663	2	3961	++
16	11305825	rs193769	C	T	0.704947	0.680059	0.060099	0.562264	0.822532	-3.97317	7.16E-05	4.144909	0.313911	0.57529	0	2	3962	--
7	112402108	rs74543609	T	C	0.053822	2.227871	0.37106	1.500593	3.307631	3.972941	7.17E-05	4.144492	0.696036	0.404119	0	2	3961	++
21	44541369	rs143137570	T	C	0.101924	1.797807	0.230499	1.346029	2.40122	3.972483	7.18E-05	4.143658	0.745262	0.387981	0	2	3961	++
6	32415080	rs115365372	A	G	0.22102	1.547258	0.15295	1.247475	1.919082	3.972412	7.19E-05	4.143528	0.316168	0.57392	0	2	3960	++
6	104604377	rs12200781	T	C	0.55307	1.434059	0.119228	1.200372	1.713241	3.972384	7.19E-05	4.143477	0.326997	0.567433	0	2	3960	++
4	180396320	rs1824007	T	C	0.183579	1.587098	0.165044	1.263613	1.993396	3.971958	7.20E-05	4.142702	0.295746	0.586562	0	2	3962	++
20	46701778	rs6125223	A	G	0.106522	0.562242	0.07096	0.423161	0.747034	-3.971485	7.21E-05	4.14184	0.79131	0.373704	0	2	3962	--
9	87631034	rs2378672	T	C	0.852852	1.652102	0.184999	1.289504	2.116659	3.971149	7.22E-05	4.14123	0.366858	0.544722	0	2	3962	++
6	3784098	rs12196346	A	G	0.357552	0.689366	0.058994	0.573737	0.828299	-3.971028	7.23E-05	4.141009	1.199635	0.273395	0.166413	2	3960	--
13	22484841	rs6490683	T	C	0.391169	0.700254	0.057617	0.587325	0.834897	-3.971064	7.23E-05	4.141076	0.524286	0.469019	0	2	3962	--
10	60565069	chr10:60565069:D	A	AC	0.473093	0.671535	0.061137	0.551706	0.81739	-3.970742	7.24E-05	4.140489	0.003905	0.95017	0	2	3960	--
6	30971769	rs114056368	G	A	0.127118	1.729215	0.20907	1.319439	2.266256	3.968883	7.29E-05	4.137107	0.247716	0.618688	0	2	3960	++
6	31449552	rs140502984	C	T	0.087891	1.921677	0.270341	1.391809	2.653268	3.968672	7.30E-05	4.136724	0.632465	0.426453	0	2	3961	++
11	60207484	rs144555085	T	C	0.361463	1.441696	0.121587	1.203387	1.727199	3.968375	7.31E-05	4.136184	0.108166	0.742242	0	2	3961	++
7	112226768	rs117869635	A	T	0.08103	1.928025	0.272427	1.394067	2.6665	3.96808	7.32E-05	4.135647	2.454772	0.117168	0.59263	2	3960	++
11	60209559	rs11827751	T	C	0.360745	1.441433	0.121522	1.20325	1.726764	3.967912	7.32E-05	4.13534	0.113884	0.735765	0	2	3961	++
6	32726274	rs116083319	G	A	0.195766	1.568433	0.159522	1.25577	1.958944	3.967791	7.33E-05	4.135121	0.485678	0.485862	0	2	3960	++
6	32726252	rs116577531	G	A	0.195766	1.568433	0.159522	1.25577	1.958944	3.967791	7.33E-05	4.135121	0.485678	0.485862	0	2	3960	++
6	26286840	chr6:26286840:D	C	CT	0.627512	0.687157	0.059313	0.570904	0.827082	-3.967689	7.33E-05	4.134936	0.151939	0.696689	0	2	3960	--
15	51511957	rs188330989	G	C	0.0394	2.763094	0.55648	1.672393	4.565128	3.967467	7.34E-05	4.134532	3.747817	0.052877	0.733178	2	3961	++
11	60209388	rs3862661	T	A	0.360817	1.441393	0.121522	1.203211	1.726726	3.967499	7.34E-05	4.13459	0.111614	0.738315	0	2	3962	++
6	43816377	rs2025704	T	C	0.599068	0.69283	0.058617	0.577941	0.830557	-3.966978	7.35E-05	4.133642	0.104697	0.746264	0	2	3960	--
6	31348822	chr6:31348822:D	A	AAT	0.08434	1.952393	0.280406	1.402798	2.717313	3.966725	7.36E-05	4.133183	1.960772	0.161431	0.489997	2	3961	++
11	60210165	rs3973195	G	A	0.360768	1.441317	0.121521	1.203137	1.72665	3.966731	7.36E-05	4.133194	0.113254	0.736469	0	2	3960	++
15	52264312	rs142012745	G	A	0.078477	1.941601	0.276961	1.398758	2.695116	3.965765	7.39E-05	4.131437	1.625934	0.202266	0.384969	2	3962	++
1	53836499	rs116052801	A	G	0.048813	2.750435	0.552222	1.66808	4.53509	3.965414	7.40E-05	4.1308	0.514153	0.473347	0	2	3961	++
9	140768119	rs6559243	C	T	0.497095	0.699625	0.057778	0.58638	0.834741	-3.965024	7.41E-05	4.130091	0.095426	0.75739	0	2	3960	--
10	33386433	chr10:33386433:D	T	TTA	0.091534	1.81897	0.237586	1.353301	2.444874	3.965227	7.41E-05	4.13046	2.346532	0.125562	0.573839	2	3960	++
18	76150932	rs35092796	C	T	0.02542	3.385286	0.78196	1.852643	6.185842	3.964832	7.42E-05	4.129742	1.132143	0.287319	0.11672	2	3961	++
7	54732278	rs72602997	G	T	0.050795	2.516063	0.470206	1.594458	3.970359	3.96457	7.43E-05	4.129265	0.006717	0.934682	0	2	3961	++
6	31436738	rs114073033	T	A	0.088289	1.852706	0.248402	1.365839	2.513121	3.964295	7.43E-05	4.128766	1.291386	0.255793	0.225638	2	3960	++
11	60211381	rs34715325	T	C	0.360563	1.441327	0.121585	1.203021	1.726838	3.964546	7.43E-05	4.129222	0.120695	0.728282	0	2	3961	++
4	164854063	rs72687911	T	C	0.083097	1.870768	0.254205	1.372527	2.549876	3.964033	7.44E-05	4.12829	3.157877	0.075561	0.683332	2	3961	++
6	31456679	chr6:31456679:D	T	TG	0.084891	1.996004	0.294816	1.418164	2.809288	3.963463	7.46E-05	4.127253	1.043883	0.30692	0.042038	2	3960	++
6	31334422	rs114860307	C	T	0.092368	1.888675	0.260022	1.379033	2.586663	3.962935	7.48E-05	4.126295	2.431903	0.118888	0.588799	2	3961	++
6	31332920	rs111335657	A	G	0.092367	1.888717	0.260034	1.379051	2.586745	3.962958	7.48E-05	4.126336	2.43219	0.118867	0.588848	2	3961	++
4	164867540	rs11934432	A	C	0.092037	1.835205	0.242892	1.359136	2.478029	3.962696	7.48E-05	4.12586	2.058974	0.151312	0.514321	2	3961	++
19	4141793	rs139221463	T	C	0.06186	2.182667	0.356647	1.483638	3.211049	3.962886	7.48E-05	4.126206	0.493385	0.482421	0	2	3961	++
6	31335431	rs115384860	C	T	0.09237	1.888566	0.260013	1.37894	2.586537	3.962457	7.49E-05	4.125427	2.431716	0.118903	0.588768	2	3961	++
6	31335976	rs114468816	C	G	0.092371	1.888466	0.259993	1.37888	2.586377	3.962245	7.50E-05	4.125042	2.430954	0.11896	0.588639	2	3962	++
6	31335901	rs116778584	G	A	0.092371	1.888489	0.259996	1.378897	2.586409	3.962321	7.50E-05	4.12518	2.431144	0.118946	0.588671	2	3962	++
7	112420863	rs75289391	A	G	0.05388	2.222015	0.369941	1.496931	3.298315	3.961778	7.51E-05	4.124194	0.684534	0.40803	0	2	3962	++
6	32656065	chr6:32656065:I	AAC	A	0.623774	0.684861	0.059674	0.567899	0.825911	-3.961831	7.51E-05	4.12429	0.25037	0.616815	0	2	3960	--
12	27915718	rs10842975	T	A	0.493785	0.701735	0.057545	0.588946	0.836125	-3.962016	7.51E-05	4.124626	1.075606	0.299683	0.070292	2	3960	--
12	27905661	rs10771360	T	C	0.497911	0.701674	0.057555	0.588866	0.836093	-3.961881	7.51E-05	4.124381	0.846825	0.357452	0	2	3960	--
6	30940989	rs114090659	C	T	0.126149	1.727093	0.208737	1.317969	2.263218	3.961641	7.52E-05	4.123944	0.165579	0.684072	0	2	3962	++
3	34247749	rs77559276	T	C	0.057519	0.474569	0.074678	0.328199	0.686216	-3.961326	7.53E-05	4.123373	0.864957	0.352355	0	2	3960	--
6	31346849	chr6:31346849:D	C	CG	0.092377	1.887641	0.259827	1.378379	2.585055	3.960453	7.55E-05	4.121787	2.422588	0.119597	0.587218	2	3961	++
5	16891488	chr5:16891488:D	G	GGAGA	0.067524	1.993688	0.294234	1.416989	2.805098	3.960652	7.55E-05	4.122149	7.718685	0.005465	0.870444	2	3960	++
6	31346653	rs114529893	G	A	0.092377	1.887629	0.259826	1.378371	2.58504	3.960415	7.56E-05	4.121718	2.422493	0.119604	0.587202	2	3961	++
6	32489735	rs115817940	T	G	0.179464	1.751406	0.216462	1.327141	2.311302	3.959813	7.57E-05	4.120627	0.513793	0.473502	0	2	3960	++
6	30951561	rs116023984	C	T	0.126276	1.725986	0.208468	1.317389	2.261313	3.959942	7.57E-05	4.120859	0.159619	0.689507	0	2	3962	++
4	164854785	rs72687915	T	C	0.083157	1.86926	0.253943	1.371531	2.547614	3.959966	7.57E-05	4.120903	3.161674	0.075386	0.683712	2	3961	++
9	140768145	rs6559244	G	A	0.496623	0.700198	0.057778	0.586953	0.835293	-3.959482	7.59E-05	4.120025	0.100707	0.750983	0	2	3960	--
10	33384007	rs17296387	T	C	0.091588	1.817077	0.237291	1.351986	2.442161	3.95925	7.59E-05	4.119603	2.372009	0.123528	0.578416	2	3961	++
2	161521081	rs193298986	A	G	0.032227	2.886043	0.601218	1.707655	4.877592	3.958678	7.61E-05	4.118565	6.229261	0.012566	0.839467	2	3962	++
8	76022205	rs74746272	C	T	0.099537	0.552634	0.071746	0.412012	0.741251	-3.958532	7.62E-05	4.1183	0.254851	0.61368	0	2	3961	--
6	32489734	rs115563246	A	G	0.179142	1.751695	0.216631	1.327098	2.312139	3.958164	7.63E-05	4.117634	0.537993	0.463266	0	2	3960	++
4	164855460	chr4:164855460:D	G	GA	0.083182	1.86859	0.253832	1.371079	2.546628	3.958059	7.63E-05	4.117442	3.161789	0.075381	0.683723	2	3960	++
6	31473746	rs3130616	A	G	0.087882	1.917649	0.269673	1.38909	2.647331	3.957668	7.64E-05	4.116733	0.67822	0.4102	0	2	3962	++
6	40427909	rs7760576	T	C	0.88536	0.570335	0.070649	0.431863	0.753206	-3.957367	7.65E-05	4.116187	2.988645	0.08385	0.6654	2	3961	--
6	40427890	rs1991874	G	C	0.885364	0.570343	0.07065	0.431869	0.753216	-3.957266	7.66E-05	4.116004	2.989457	0.083808	0.665491	2	3961	--
10	33378957	rs10827188	G	C	0.09163	1.816405	0.237191	1.351511	2.441213	3.957045	7.66E-05	4.115602	2.380015	0.122896	0.579835	2	3962	++
10	33379036	rs10827189	A	G	0.091628	1.816311	0.237175	1.351448	2.441076	3.956765	7.67E-05	4.115096	2.381524	0.122778	0.580101	2	3962	++
2	79282663	rs12999777	A	G	0.026321	3.651467	0.882186	1.922382	6.935776	3.956665	7.68E-05	4.114913	4.575457	0.032433	0.781443	2	3961	++
4	3016116	rs74508702	T	C	0.021428	3.767972	0.926117	1.952783	7.270453	3.955706	7.71E-05	4.113174	0.001595	0.968142	0	2	3962	++
11	104284688	rs142166143	G	A	0.035692	3.037956	0.65624	1.751725	5.268623	3.955659	7.71E-05	4.113088	1.0677	0.301466	0.063407	2	3962	++
6	40427238	rs2436730	C	T	0.114587	1.753007	0.217177	1.327339	2.315183	3.955374	7.72E-05	4.112573	3.016529	0.08242	0.668493	2	3961	++
21	46202252	rs113784423	C	T	0.023095	3.460022	0.811021	1.87042	6.400568	3.955213	7.72E-05	4.112281	0.0237	0.87765	0	2	3960	++
16	13809217	chr16:13809217:D	C	CGT	0.068433	2.021758	0.303823	1.426264	2.865881	3.954549	7.74E-05	4.111076	0.079301	0.778247	0	2	3961	++
6	40426942	rs2504843	A	G	0.114563	1.752799	0.217163	1.32716	2.314946	3.954303	7.75E-05	4.11063	3.029641	0.081756	0.669928	2	3962	++
5	126088602	rs142593103	A	G	0.023254	3.959597	0.998877	2.001798	7.832162	3.954336	7.75E-05	4.110691	3.373789	0.066241	0.703597	2	3960	++
1	70130161	rs79486689	C	T	0.025993	3.623063	0.871896	1.914146	6.857669	3.954478	7.75E-05	4.110948	0.063398	0.801203	0	2	3961	++
6	40426853	rs2436731	T	G	0.11456	1.752763	0.217165	1.327119	2.314924	3.954014	7.76E-05	4.110107	3.03244	0.081615	0.670233	2	3961	++
17	17820998	chr17:17820998:I	CAGGCATGGT	C	0.415799	1.458547	0.126984	1.209659	1.758644	3.953904	7.76E-05	4.109907	0.515558	0.472743	0	2	3960	++
6	40431004	rs1433725	A	G	0.115336	1.747981	0.215676	1.325256	2.305545	3.953626	7.77E-05	4.109403	2.882022	0.089574	0.653021	2	3961	++
22	49318988	rs2318402	A	G	0.306685	1.510126	0.142395	1.231033	1.852495	3.953703	7.77E-05	4.109543	0.011457	0.91476	0	2	3960	++
6	40426517	rs1433729	T	C	0.11454	1.752595	0.217156	1.32697	2.314739	3.953102	7.79E-05	4.108454	3.043128	0.08108	0.671391	2	3962	++
6	31344390	rs114934170	G	A	0.092665	1.884915	0.25936	1.37657	2.580983	3.9531	7.79E-05	4.108449	2.368004	0.123845	0.577704	2	3961	++
6	40426400	rs1433730	A	G	0.114535	1.752523	0.217144	1.326921	2.314634	3.952874	7.80E-05	4.10804	3.046696	0.080902	0.671776	2	3962	++
11	37518098	rs56229591	T	C	0.107398	0.574111	0.070465	0.435998	0.755973	-3.952526	7.81E-05	4.10741	0.797668	0.371791	0	2	3961	--
7	22854209	rs35943474	C	T	0.023164	3.358054	0.773793	1.84142	6.123822	3.951683	7.84E-05	4.105882	1.468018	0.225659	0.31881	2	3960	++
6	40431308	rs10214422	T	C	0.884402	0.574381	0.07046	0.436279	0.756199	-3.951634	7.84E-05	4.105792	2.847413	0.091521	0.648804	2	3962	--
10	33356713	rs11009208	A	T	0.104857	1.75963	0.219454	1.329499	2.32892	3.951473	7.84E-05	4.105501	2.286891	0.130471	0.562725	2	3961	++
7	54733890	rs72603001	A	T	0.050914	2.506093	0.467992	1.588829	3.952913	3.951265	7.85E-05	4.105124	0.003754	0.951145	0	2	3960	++
7	22849478	rs35227583	G	T	0.023159	3.359331	0.774312	1.841679	6.127617	3.951349	7.85E-05	4.105276	1.463514	0.226372	0.316713	2	3961	++
3	107168202	rs13314819	C	T	0.130161	1.698971	0.200406	1.306175	2.20989	3.951185	7.85E-05	4.10498	0.870647	0.350776	0	2	3961	++
6	32725832	rs116824533	G	A	0.197444	1.561021	0.157869	1.251597	1.946942	3.951057	7.86E-05	4.104748	0.316549	0.573689	0	2	3961	++
6	32723233	rs115167617	C	G	0.197453	1.560774	0.157835	1.251417	1.946606	3.949913	7.89E-05	4.102675	0.316057	0.573987	0	2	3961	++
6	32722754	rs116170165	A	G	0.197453	1.560774	0.157835	1.251417	1.946606	3.949913	7.89E-05	4.102675	0.316057	0.573987	0	2	3961	++
6	32722243	rs114443189	T	G	0.197453	1.56078	0.157836	1.251422	1.946613	3.949946	7.89E-05	4.102735	0.316009	0.574016	0	2	3961	++
6	30986312	rs114352113	T	C	0.126416	1.727487	0.209409	1.317046	2.265838	3.949727	7.90E-05	4.102339	0.084785	0.770915	0	2	3961	++
6	47317432	rs9357529	A	C	0.056	2.138361	0.342806	1.466461	3.118111	3.949436	7.91E-05	4.101812	1.80995	0.178514	0.447498	2	3961	++
20	18051809	rs145810609	A	G	0.031248	2.957885	0.628106	1.726798	5.066651	3.949366	7.91E-05	4.101684	3.318826	0.068491	0.698689	2	3961	++
1	61093888	rs113541596	A	G	0.043023	2.363922	0.419116	1.542455	3.622878	3.949512	7.91E-05	4.10195	0.012334	0.911571	0	2	3961	++
19	38509486	rs138338893	T	C	0.025992	3.258936	0.737693	1.813058	5.857872	3.948843	7.93E-05	4.100738	0.144065	0.704273	0	2	3962	++
6	40425337	rs2436732	T	C	0.11447	1.75164	0.217082	1.326159	2.313632	3.948324	7.95E-05	4.099797	3.08908	0.078819	0.676279	2	3961	++
6	40424680	rs9471347	C	G	0.885564	0.570961	0.070753	0.432284	0.754125	-3.947894	7.96E-05	4.09902	3.106537	0.077979	0.678098	2	3960	--
11	60147066	chr11:60147066:I	CA	C	0.546567	1.472862	0.131473	1.215175	1.785194	3.94618	8.02E-05	4.095918	0.002663	0.958841	0	2	3960	++
7	54732312	rs72602998	T	C	0.050945	2.502139	0.467119	1.586586	3.94602	3.945912	8.03E-05	4.095432	0.004028	0.949394	0	2	3961	++
11	60322059	rs79628116	T	G	0.526695	0.704313	0.057427	0.591757	0.838279	-3.945637	8.04E-05	4.094935	0.023478	0.87822	0	2	3960	--
4	167024550	rs57253426	G	A	0.092325	1.849139	0.248278	1.362514	2.509563	3.945306	8.05E-05	4.094335	1.435139	0.230928	0.303203	2	3961	++
6	30829522	rs2844657	G	A	0.137304	1.685655	0.196522	1.300472	2.184926	3.944928	8.06E-05	4.093652	0.479237	0.488768	0	2	3962	++
6	30824532	rs2844659	T	C	0.137304	1.685655	0.196522	1.300472	2.184926	3.944928	8.06E-05	4.093652	0.479237	0.488768	0	2	3962	++
6	40420960	rs1465718	G	C	0.885262	0.571091	0.070795	0.432332	0.754385	-3.944634	8.07E-05	4.093119	3.132198	0.07676	0.680735	2	3960	--
6	32379383	rs3129962	G	A	0.91103	0.52943	0.073182	0.385993	0.726168	-3.944765	8.07E-05	4.093357	1.489046	0.222365	0.328429	2	3962	--
16	13196542	rs71390323	T	C	0.023622	3.669119	0.89073	1.923289	6.999697	3.944644	8.07E-05	4.093138	1.209049	0.27152	0.172904	2	3960	++
6	40423743	rs2436746	G	A	0.114367	1.750553	0.216933	1.325364	2.312146	3.94425	8.08E-05	4.092426	3.148934	0.075977	0.682432	2	3962	++
19	542494	rs3760879	A	G	0.039545	3.078282	0.672292	1.76059	5.382185	3.944297	8.08E-05	4.09251	1.420938	0.233249	0.29624	2	3961	++
6	40423232	rs1433738	C	A	0.885662	0.571436	0.070812	0.432644	0.754752	-3.942038	8.16E-05	4.088425	3.171537	0.074932	0.684695	2	3962	--
11	60277804	rs146613330	T	C	0.422553	1.441347	0.122222	1.201791	1.728653	3.942089	8.16E-05	4.088518	0.013752	0.906646	0	2	3960	++
5	84996181	rs13170436	T	C	0.635122	0.691407	0.059141	0.575491	0.830672	-3.941524	8.18E-05	4.087497	0.630583	0.427141	0	2	3960	--
11	60215066	rs12787520	A	C	0.38045	1.433977	0.120069	1.198642	1.715516	3.941064	8.19E-05	4.086664	0.053441	0.81718	0	2	3961	++
6	40423085	rs1433737	A	G	0.11434	1.749765	0.216848	1.324743	2.311148	3.940821	8.20E-05	4.086226	3.177144	0.074675	0.685252	2	3962	++
6	152432902	rs910416	T	C	0.68051	1.454157	0.126059	1.207082	1.751805	3.940896	8.20E-05	4.08636	3.620553	0.05707	0.723799	2	3960	++
6	89066773	rs34855932	A	G	0.174952	1.580157	0.164105	1.258511	1.984008	3.9401	8.22E-05	4.084923	1.27496	0.258838	0.215661	2	3961	++
6	31311912	rs111314864	T	G	0.105035	1.838442	0.245117	1.358013	2.488833	3.940236	8.22E-05	4.085168	1.817922	0.177561	0.449921	2	3962	++
12	21385489	chr12:21385489:D	A	ATT	0.023273	3.189833	0.713527	1.79132	5.680189	3.940166	8.22E-05	4.085042	0.08392	0.772054	0	2	3961	++
18	76151103	rs35671499	A	C	0.025471	3.355185	0.7745	1.837164	6.127522	3.93933	8.25E-05	4.083531	1.196904	0.273941	0.164511	2	3960	++
12	27906837	rs7309987	A	G	0.498149	0.70326	0.057651	0.590264	0.837886	-3.939211	8.25E-05	4.083317	0.889482	0.345618	0	2	3961	--
6	40423322	rs1433739	T	C	0.114336	1.745792	0.215681	1.323057	2.303595	3.93896	8.26E-05	4.082862	3.21259	0.073074	0.688725	2	3962	++
6	31315706	rs116828356	A	G	0.104967	1.838035	0.245071	1.357696	2.488314	3.938639	8.27E-05	4.082282	1.792745	0.180592	0.442196	2	3961	++
19	30137261	rs62105795	C	T	0.101097	1.78427	0.227894	1.337598	2.380102	3.938647	8.27E-05	4.082297	0.053632	0.816859	0	2	3961	++
15	53298799	rs183744277	T	A	0.062937	2.098379	0.330226	1.451136	3.03431	3.938749	8.27E-05	4.082481	0.510884	0.474756	0	2	3962	++
6	40421337	rs3943783	A	C	0.8856	0.571729	0.070848	0.432865	0.755139	-3.938431	8.28E-05	4.081907	3.189489	0.074113	0.68647	2	3961	--
2	46707851	rs61995902	A	G	0.08915	2.000721	0.297934	1.416771	2.825359	3.938471	8.28E-05	4.081979	2.00618	0.156659	0.50154	2	3961	++
16	23601025	rs142556720	A	G	0.042489	2.467074	0.455638	1.574023	3.866813	3.93848	8.28E-05	4.081996	0.636215	0.425085	0	2	3961	++
14	40490955	rs78011289	C	T	0.025999	3.41493	0.796782	1.853237	6.292634	3.938314	8.29E-05	4.081696	1.226721	0.268046	0.184819	2	3962	++
15	53304939	rs147358581	C	T	0.063055	2.095397	0.329382	1.449808	3.028461	3.936603	8.34E-05	4.078605	0.541481	0.46182	0	2	3961	++
3	194502404	rs6437418	C	T	0.96904	0.369493	0.073689	0.225062	0.606612	-3.936243	8.36E-05	4.077955	1.44355	0.229566	0.307263	2	3962	--
11	40312711	rs7941452	A	C	0.485737	1.425073	0.117571	1.194634	1.699962	3.936189	8.36E-05	4.077857	0.024714	0.875082	0	2	3960	++
6	31448976	rs3099844	A	C	0.088339	1.904098	0.266544	1.381671	2.62406	3.935763	8.37E-05	4.077088	0.683773	0.408291	0	2	3962	++
8	96298904	chr8:96298904:I	TTC	T	0.125309	1.691106	0.198657	1.301739	2.196939	3.935122	8.40E-05	4.075932	0.078643	0.779145	0	2	3961	++
5	85034296	rs1304596	T	A	0.667219	0.693494	0.058971	0.577911	0.832194	-3.934687	8.41E-05	4.075147	0.203304	0.652067	0	2	3962	--
5	85020170	rs10474194	G	A	0.66722	0.693491	0.058971	0.577908	0.832191	-3.934728	8.41E-05	4.075221	0.203351	0.65203	0	2	3962	--
6	104639372	rs2820254	C	T	0.549927	1.432194	0.119734	1.197515	1.712864	3.934117	8.43E-05	4.074118	0.534006	0.464927	0	2	3961	++
5	173269669	rs58403690	C	T	0.35213	1.434227	0.120334	1.198372	1.7165	3.934212	8.43E-05	4.07429	0.775798	0.378429	0	2	3960	++
5	84948547	rs10060598	G	A	0.668285	0.692512	0.059106	0.576665	0.831631	-3.933948	8.44E-05	4.073813	0.082938	0.773355	0	2	3962	--
15	53324116	rs181104251	T	G	0.063197	2.09121	0.328172	1.447992	3.020154	3.933933	8.44E-05	4.073785	0.584816	0.444431	0	2	3961	++
14	40384574	rs976779	C	A	0.220687	0.66244	0.062695	0.539557	0.813308	-3.933983	8.44E-05	4.073876	0.092298	0.761276	0	2	3961	--
6	35679692	rs143018638	T	C	0.021666	4.183222	1.088196	2.050357	8.534779	3.933595	8.45E-05	4.073176	7.730357	0.00543	0.87064	2	3961	++
6	31451370	rs115769962	G	A	0.088237	1.908621	0.268132	1.383083	2.63385	3.933688	8.45E-05	4.073343	0.684318	0.408104	0	2	3961	++
5	85012341	rs1946495	G	A	0.667215	0.693538	0.058979	0.577939	0.832259	-3.933695	8.45E-05	4.073357	0.20285	0.65243	0	2	3962	--
5	85011609	rs7735733	C	T	0.667215	0.693564	0.058983	0.577958	0.832294	-3.933195	8.46E-05	4.072455	0.20241	0.652783	0	2	3962	--
6	32623223	rs9273327	C	A	0.090164	1.937206	0.277474	1.393357	2.693328	3.932998	8.47E-05	4.072098	0.960918	0.326956	0	2	3961	++
11	123451497	rs1148122	C	G	0.17881	1.573895	0.162469	1.255456	1.973105	3.932516	8.49E-05	4.07123	1.003751	0.316405	0.003737	2	3962	++
6	32416467	rs145301992	A	G	0.21827	1.543645	0.153253	1.243269	1.916593	3.932148	8.50E-05	4.070565	0.667129	0.414054	0	2	3961	++
5	85015445	rs7718884	C	T	0.667104	0.693652	0.05899	0.578031	0.832399	-3.931835	8.51E-05	4.070002	0.203068	0.652255	0	2	3961	--
2	16920309	rs181020732	A	G	0.02268	3.52854	0.84004	1.882061	6.615406	3.932008	8.51E-05	4.070312	2.234821	0.134932	0.552537	2	3960	++
4	164855916	chr4:164855916:D	G	GAAGTTGACTAACTTCAGTC	0.074754	1.918125	0.271366	1.386249	2.654072	3.931192	8.53E-05	4.068841	2.675904	0.101877	0.626294	2	3962	++
12	40359940	rs790868	G	T	0.143962	0.578697	0.070474	0.440568	0.760132	-3.931141	8.54E-05	4.068749	0.349698	0.554284	0	2	3961	--
11	40311849	rs11035768	A	G	0.485474	1.424297	0.117502	1.193994	1.699022	3.930328	8.56E-05	4.067284	0.020854	0.885178	0	2	3960	++
6	32445926	rs138014317	T	G	0.186948	1.599908	0.170552	1.265626	2.022483	3.929928	8.58E-05	4.066562	1.442894	0.229672	0.306949	2	3961	++
14	64703986	chr14:64703986:I	AT	A	0.026281	4.10294	1.05803	2.029201	8.295934	3.929967	8.58E-05	4.066632	19.462015	1.03E-05	0.948618	2	3961	++
6	32280591	rs147338561	C	T	0.064214	2.233288	0.376229	1.495879	3.33421	3.929553	8.59E-05	4.065886	1.379244	0.24023	0.274965	2	3961	++
6	30962469	rs138925446	C	T	0.126317	1.72031	0.208082	1.312469	2.254885	3.92953	8.59E-05	4.065844	0.114686	0.734871	0	2	3962	++
12	21365884	rs182392128	T	A	0.021956	3.327365	0.765694	1.826604	6.061169	3.928943	8.61E-05	4.064787	0.006145	0.93752	0	2	3961	++
1	218662467	chr1:218662467:D	C	CCCCA	0.055421	2.286007	0.394193	1.513388	3.453065	3.929005	8.61E-05	4.064898	0.166216	0.683497	0	2	3962	++
6	31448564	rs115568618	T	G	0.088336	1.90683	0.267848	1.381849	2.631259	3.928536	8.63E-05	4.064052	0.676535	0.410783	0	2	3961	++
5	84612826	rs430180	C	T	0.577677	0.704927	0.057577	0.592076	0.839287	-3.928347	8.64E-05	4.063713	2.15533	0.142076	0.536034	2	3962	--
6	32667595	rs142543423	T	G	0.093167	1.874072	0.257261	1.369839	2.56391	3.927964	8.65E-05	4.063022	1.94466	0.163163	0.485771	2	3962	++
6	31451848	rs114286232	T	C	0.08834	1.906567	0.267798	1.381683	2.630847	3.927919	8.65E-05	4.06294	0.675361	0.411189	0	2	3962	++
6	31450637	rs144632343	A	G	0.08834	1.906567	0.267798	1.381683	2.630847	3.927919	8.65E-05	4.06294	0.675361	0.411189	0	2	3962	++
12	27905690	rs10771361	G	A	0.502321	0.703605	0.057757	0.590401	0.838515	-3.927905	8.65E-05	4.062916	0.585882	0.444016	0	2	3961	--
7	112208658	rs62476687	A	C	0.080079	1.921971	0.272828	1.387228	2.662846	3.927594	8.66E-05	4.062355	2.972309	0.084701	0.663561	2	3962	++
13	39592634	chr13:39592634:I	CAA	C	0.037978	2.876507	0.60148	1.697607	4.874093	3.926921	8.69E-05	4.061143	0.96162	0.326779	0	2	3961	++
6	9565272	rs114488979	C	G	0.042474	2.491855	0.465377	1.579715	3.930671	3.926285	8.71E-05	4.059997	5.703756	0.016929	0.824677	2	3960	++
14	34547558	rs2383567	T	C	0.029208	3.24497	0.735648	1.803101	5.839848	3.926368	8.71E-05	4.060147	0.009599	0.921954	0	2	3961	++
6	47317312	rs6918220	T	C	0.05477	2.136283	0.343827	1.462382	3.120732	3.925515	8.74E-05	4.05861	1.688392	0.193813	0.407721	2	3962	++
22	48562589	rs6008567	C	T	0.178058	0.627193	0.066493	0.496867	0.791704	-3.925353	8.74E-05	4.058318	0.211916	0.64527	0	2	3960	--
11	60311123	rs10501386	A	G	0.530919	0.709446	0.057012	0.597702	0.842081	-3.925576	8.74E-05	4.058719	0.00726	0.932099	0	2	3962	--
6	47318400	chr6:47318400:I	TA	T	0.054735	2.144897	0.346742	1.465283	3.139724	3.92517	8.75E-05	4.057988	1.73389	0.187915	0.423262	2	3960	++
11	37516505	rs67549692	A	G	0.106982	0.576024	0.070771	0.437312	0.758733	-3.924289	8.78E-05	4.056402	0.760223	0.383259	0	2	3960	--
6	30813097	rs114637484	A	G	0.137305	1.684262	0.197019	1.298105	2.185292	3.923637	8.81E-05	4.055227	0.474035	0.491137	0	2	3961	++
5	120034825	rs180795768	A	G	0.030735	3.395394	0.791731	1.843601	6.253358	3.92328	8.82E-05	4.054585	1.905228	0.167494	0.475129	2	3961	++
18	53749710	rs9961862	A	G	0.095028	1.819274	0.239859	1.34915	2.453218	3.923354	8.82E-05	4.054719	0.466257	0.494714	0	2	3962	++
11	60215624	rs67190738	T	C	0.379772	1.432118	0.120014	1.196891	1.713576	3.923272	8.82E-05	4.05457	0.057871	0.809893	0	2	3960	++
2	47037554	rs57035451	C	G	0.164207	1.634776	0.181635	1.278772	2.08989	3.922348	8.85E-05	4.052909	1.823352	0.176915	0.45156	2	3960	++
2	47037685	rs11884389	A	G	0.164448	1.635006	0.18171	1.278854	2.090345	3.922253	8.86E-05	4.052737	1.889171	0.169295	0.470667	2	3960	++
6	32685989	rs114092757	A	G	0.330302	1.513069	0.144326	1.23019	1.860995	3.921866	8.87E-05	4.052041	0.05034	0.822472	0	2	3960	++
6	31473957	rs144251460	G	C	0.088284	1.904296	0.267436	1.380123	2.627552	3.921413	8.89E-05	4.051225	0.715826	0.397516	0	2	3961	++
1	7059150	rs17030129	A	G	0.179118	1.564049	0.159866	1.250712	1.955885	3.921303	8.89E-05	4.051027	0.587738	0.443295	0	2	3962	++
2	11273099	rs10191933	A	T	0.323145	0.693295	0.059191	0.57728	0.832625	-3.920466	8.92E-05	4.049521	0.310762	0.577213	0	2	3961	--
12	104925257	chr12:104925257:D	A	AAGAG	0.565311	0.701314	0.058157	0.587325	0.837426	-3.920507	8.92E-05	4.049596	0.016628	0.897398	0	2	3960	--
6	32651641	rs115819854	T	G	0.095097	1.855141	0.251577	1.36205	2.526743	3.920133	8.93E-05	4.048922	0.584575	0.444525	0	2	3960	++
1	41314864	rs879530	A	T	0.46834	1.424752	0.117911	1.193646	1.700604	3.920295	8.93E-05	4.049214	0.312427	0.576195	0	2	3960	++
6	40429009	rs1433726	G	A	0.115295	1.742093	0.215501	1.319711	2.299662	3.918152	9.01E-05	4.045359	2.959423	0.085378	0.662096	2	3960	++
12	127991640	rs839951	T	C	0.577707	0.689251	0.059749	0.572142	0.83033	-3.916985	9.05E-05	4.043261	0.140521	0.707764	0	2	3960	--
7	155677682	rs73169174	T	C	0.149367	1.664456	0.191115	1.289871	2.147822	3.91682	9.06E-05	4.042965	0.285501	0.593118	0	2	3960	++
6	104604684	rs9499779	G	A	0.556411	1.425478	0.118225	1.193758	1.702178	3.91674	9.06E-05	4.042822	0.399017	0.527598	0	2	3962	++
11	37512359	rs12285656	A	C	0.104743	0.57277	0.071116	0.433383	0.756988	-3.916806	9.06E-05	4.042941	0.753294	0.385435	0	2	3962	--
7	112213474	rs79640159	A	C	0.080135	1.917347	0.271979	1.384269	2.655712	3.916403	9.07E-05	4.042215	2.873352	0.090057	0.651974	2	3960	++
13	47246594	rs12864629	T	C	0.027133	2.807445	0.577896	1.674768	4.706171	3.916489	9.07E-05	4.042371	2.22636	0.135673	0.550836	2	3962	++
11	60308957	rs10897085	C	T	0.531536	0.70794	0.057335	0.595563	0.841521	-3.916507	9.07E-05	4.042403	0.006549	0.935502	0	2	3961	--
2	11296420	rs7589786	G	A	0.611938	1.42399	0.117797	1.193107	1.699551	3.916221	9.08E-05	4.041889	0.291036	0.589558	0	2	3962	++
15	52631356	rs11638675	G	T	0.119283	1.713001	0.206393	1.30847	2.242599	3.916146	9.08E-05	4.041753	2.26161	0.132616	0.557837	2	3962	++
6	31306639	rs140059638	T	C	0.086787	1.933492	0.277281	1.390022	2.689449	3.915906	9.09E-05	4.041322	1.026793	0.310913	0.026094	2	3962	++
3	34792920	rs1074344	A	G	0.051753	2.385717	0.429495	1.543906	3.686522	3.91609	9.09E-05	4.041653	3.45668	0.062997	0.710705	2	3961	++
5	84617476	rs778233	T	C	0.576981	0.70521	0.057711	0.592096	0.839932	-3.915609	9.10E-05	4.040788	2.157789	0.141849	0.536563	2	3962	--
6	32628084	rs2854277	T	C	0.092395	1.87183	0.257234	1.367652	2.561871	3.915467	9.11E-05	4.040533	0.983122	0.321429	0	2	3960	++
7	112214918	chr7:112214918:D	C	CATTA	0.080162	1.916702	0.271863	1.383851	2.654728	3.914791	9.13E-05	4.039319	2.85992	0.090812	0.65034	2	3962	++
6	47318847	rs9395248	G	C	0.054781	2.13786	0.345207	1.461255	3.127753	3.913746	9.17E-05	4.037442	1.708635	0.191163	0.414737	2	3961	++
5	84620987	rs307273	T	C	0.57708	0.705923	0.057641	0.592946	0.840425	-3.913763	9.17E-05	4.037473	2.140284	0.143475	0.532772	2	3962	--
12	48184793	rs2525041	G	A	0.669828	0.673525	0.061707	0.552579	0.820942	-3.913808	9.17E-05	4.037552	1.777574	0.182447	0.437436	2	3960	--
13	22484995	rs7985515	G	A	0.38949	0.704013	0.057897	0.590534	0.839297	-3.913552	9.18E-05	4.037093	0.608956	0.435181	0	2	3961	--
11	60114484	rs7938293	G	A	0.273221	0.680158	0.060918	0.560758	0.824982	-3.913478	9.18E-05	4.036961	1.133126	0.28711	0.117485	2	3961	--
6	31360663	rs115623374	T	C	0.091908	1.885176	0.261689	1.372266	2.589798	3.91324	9.19E-05	4.036533	2.172449	0.140502	0.53969	2	3960	++
20	39608110	rs10470043	T	G	0.370297	1.458562	0.128189	1.207311	1.762101	3.913152	9.20E-05	4.036375	2.105814	0.14674	0.525124	2	3960	++
1	41315867	rs12403717	C	A	0.466717	1.42794	0.119058	1.194587	1.706876	3.913058	9.20E-05	4.036205	0.208626	0.647846	0	2	3960	++
12	27911100	rs4930945	A	G	0.500379	0.706438	0.057583	0.593575	0.84076	-3.912995	9.20E-05	4.036093	1.309708	0.252448	0.236471	2	3962	--
2	46690966	rs61560601	C	T	0.137962	1.649417	0.186604	1.283673	2.119368	3.912412	9.22E-05	4.035045	0.077406	0.780844	0	2	3960	++
4	164862312	rs9683860	A	T	0.925038	0.52332	0.073972	0.378334	0.723867	-3.912339	9.23E-05	4.034914	2.662571	0.102735	0.624423	2	3961	--
8	41100481	rs150755803	C	A	0.030774	3.230109	0.73219	1.795017	5.81254	3.911702	9.25E-05	4.03377	6.636691	0.00999	0.849323	2	3960	++
8	21557631	rs73217502	T	C	0.049973	2.332611	0.411566	1.525941	3.565716	3.911845	9.25E-05	4.034027	0.364157	0.546206	0	2	3962	++
22	49318847	rs5769428	T	C	0.790514	0.630222	0.066404	0.50007	0.794248	-3.911837	9.25E-05	4.034013	0.225151	0.635143	0	2	3960	--
6	32383223	rs9268530	C	T	0.205326	1.548108	0.155354	1.243614	1.927157	3.911133	9.27E-05	4.03275	1.054883	0.304385	0.052028	2	3962	++
7	112214919	chr7:112214919:D	A	ATTAAT	0.080187	1.914805	0.271507	1.382651	2.651774	3.910307	9.31E-05	4.031268	2.874587	0.089988	0.652124	2	3962	++
6	104610523	rs2744168	C	T	0.55679	1.428625	0.119356	1.194687	1.708372	3.909647	9.33E-05	4.030082	0.36994	0.543037	0	2	3962	++
18	77633739	rs4798924	C	T	0.967597	0.35737	0.07348	0.213348	0.598612	-3.909731	9.33E-05	4.030234	2.083093	0.148938	0.519945	2	3961	--
15	53230836	rs117879834	G	A	0.067497	2.02659	0.308364	1.422197	2.887834	3.909212	9.35E-05	4.029302	1.020704	0.312352	0.020284	2	3960	++
6	104606265	rs9322794	T	C	0.556411	1.426263	0.118685	1.19364	1.704222	3.908512	9.37E-05	4.028045	0.393974	0.530218	0	2	3962	++
6	104605140	rs6916649	T	C	0.556411	1.426263	0.118685	1.19364	1.704222	3.908512	9.37E-05	4.028045	0.393974	0.530218	0	2	3962	++
6	104604861	rs9499781	T	C	0.556411	1.426263	0.118685	1.19364	1.704222	3.908512	9.37E-05	4.028045	0.393974	0.530218	0	2	3962	++
6	104604771	rs9499780	T	A	0.556411	1.426263	0.118685	1.19364	1.704222	3.908512	9.37E-05	4.028045	0.393974	0.530218	0	2	3962	++
15	53718760	rs11635778	G	A	0.336859	1.436002	0.12158	1.197704	1.721711	3.90866	9.37E-05	4.028312	0.004	0.949572	0	2	3960	++
6	31321267	rs2596500	C	A	0.084311	1.936041	0.278573	1.390039	2.696511	3.908274	9.38E-05	4.027618	2.088449	0.148417	0.521176	2	3960	++
11	60297968	rs2186919	C	A	0.531285	0.708583	0.057376	0.596126	0.842255	-3.907037	9.43E-05	4.025401	0.007181	0.932467	0	2	3961	--
6	30838043	rs148642004	C	G	0.137546	1.680173	0.196472	1.295087	2.17976	3.906895	9.44E-05	4.025145	0.441326	0.506483	0	2	3962	++
3	107252190	rs62263345	G	A	0.096882	1.820898	0.241257	1.348034	2.459633	3.906734	9.44E-05	4.024857	1.815381	0.177864	0.449151	2	3960	++
1	22495601	rs2744698	T	C	0.157361	1.59489	0.169897	1.261891	2.015763	3.906763	9.44E-05	4.024908	0.173958	0.676617	0	2	3962	++
6	104608709	rs2820260	G	A	0.556532	1.425931	0.118652	1.193373	1.70381	3.90615	9.47E-05	4.023809	0.398175	0.528033	0	2	3961	++
6	104608611	rs2820261	C	T	0.556532	1.425926	0.118652	1.193368	1.703804	3.90611	9.47E-05	4.023737	0.398242	0.527999	0	2	3961	++
6	104605470	rs6939545	G	A	0.556532	1.425928	0.118652	1.19337	1.703805	3.906119	9.47E-05	4.023754	0.398042	0.528102	0	2	3961	++
11	133741784	chr11:133741784:D	T	TG	0.078407	2.0101	0.303142	1.415942	2.853579	3.905488	9.49E-05	4.022622	8.8746	0.002892	0.887319	2	3961	++
6	104609218	rs2820259	G	A	0.556561	1.425818	0.118643	1.193278	1.703674	3.905271	9.50E-05	4.022233	0.399646	0.527272	0	2	3961	++
13	47593084	rs9534546	A	G	0.725439	1.488052	0.137306	1.218932	1.816589	3.905087	9.51E-05	4.021904	0.690155	0.406112	0	2	3960	++
6	31851234	rs652888	G	A	0.20949	1.534485	0.151439	1.237664	1.90249	3.904106	9.55E-05	4.020144	0.818993	0.365475	0	2	3962	++
14	78375708	rs113355673	T	C	0.061388	2.11523	0.338311	1.452141	3.081105	3.903919	9.55E-05	4.019809	0.291609	0.589191	0	2	3960	++
12	21369985	rs4149072	A	G	0.023621	3.144303	0.701637	1.769094	5.588531	3.90413	9.55E-05	4.020189	0.068422	0.793649	0	2	3961	++
5	174990523	rs10036863	G	A	0.258916	1.514641	0.145406	1.229645	1.86569	3.903765	9.56E-05	4.019534	3.156122	0.075643	0.683156	2	3960	++
6	3780805	rs11242881	G	A	0.32052	0.688756	0.059999	0.571158	0.830567	-3.903516	9.57E-05	4.019088	1.80563	0.179033	0.446177	2	3962	--
16	17286102	rs138785636	A	C	0.051383	2.364741	0.423348	1.534979	3.643047	3.903515	9.57E-05	4.019085	1.026677	0.31094	0.025984	2	3961	++
6	104613779	rs2265977	A	T	0.556703	1.425585	0.118632	1.193065	1.70342	3.903153	9.58E-05	4.018438	0.40779	0.523094	0	2	3962	++
6	32415426	rs114056809	G	A	0.218402	1.538359	0.152659	1.239147	1.909822	3.903051	9.59E-05	4.018254	0.617621	0.431933	0	2	3961	++
6	29659255	rs115355499	A	C	0.060015	2.14474	0.348345	1.461983	3.146349	3.902453	9.61E-05	4.017183	1.145558	0.284481	0.127063	2	3962	++
21	20359345	rs7278837	A	G	0.02327	3.321173	0.767166	1.817527	6.068791	3.902559	9.61E-05	4.017374	3.55037	0.059532	0.718339	2	3961	++
12	21379565	rs11833223	A	C	0.023623	3.144575	0.701964	1.768725	5.590667	3.90242	9.61E-05	4.017125	0.064347	0.799752	0	2	3961	++
21	20359202	rs7278537	C	G	0.02328	3.32092	0.767104	1.817397	6.068301	3.90234	9.62E-05	4.016981	3.557705	0.05927	0.71892	2	3961	++
7	27571629	rs117231936	T	G	0.058255	2.073858	0.324607	1.437628	2.991655	3.901697	9.64E-05	4.015829	1.69631	0.192771	0.410485	2	3961	++
3	172418263	rs77903146	C	T	0.070073	2.014817	0.304946	1.417123	2.864597	3.901785	9.64E-05	4.015987	0.859606	0.353849	0	2	3960	++
20	16724500	rs17759495	C	A	0.036751	3.048021	0.666815	1.741064	5.336065	3.900751	9.68E-05	4.014134	3.369398	0.066418	0.703211	2	3961	++
16	77368108	rs139369882	T	C	0.40734	1.474559	0.133375	1.213145	1.792304	3.900645	9.68E-05	4.013944	0.013765	0.906602	0	2	3960	++
6	104603983	rs11156369	T	C	0.556671	1.425079	0.118565	1.192692	1.702746	3.900162	9.70E-05	4.01308	0.405504	0.52426	0	2	3962	++
18	47394931	rs613674	G	C	0.620111	1.430897	0.120293	1.195121	1.713186	3.900343	9.70E-05	4.013404	0.011913	0.913085	0	2	3962	++
3	118807322	chr3:118807322:D	G	GA	0.130108	1.709921	0.206164	1.305841	2.239041	3.899984	9.71E-05	4.012761	0.00068	0.979193	0	2	3962	++
21	44567120	rs9975226	C	T	0.099517	1.76251	0.22289	1.325645	2.343344	3.899768	9.72E-05	4.012374	0.000017	0.996727	0	2	3960	++
16	23634106	chr16:23634106:D	C	CT	0.046184	2.369015	0.425142	1.535738	3.654422	3.899867	9.72E-05	4.012551	1.032266	0.309627	0.031257	2	3960	++
11	60284782	rs10897077	C	A	0.530414	0.711452	0.057089	0.599557	0.844229	-3.899545	9.73E-05	4.011976	0.003548	0.9525	0	2	3962	--
7	112284368	rs6965667	T	G	0.080541	1.902211	0.268035	1.376863	2.628009	3.89937	9.74E-05	4.011661	1.607292	0.204873	0.377835	2	3961	++
21	44566199	rs9983415	A	T	0.098845	1.759339	0.221931	1.324353	2.337196	3.898678	9.76E-05	4.010423	0.002698	0.958573	0	2	3961	++
12	21364672	rs145948311	G	A	0.021901	3.317495	0.766391	1.815369	6.062556	3.898438	9.77E-05	4.009993	0.009551	0.922149	0	2	3960	++
1	184253333	rs113136857	T	G	0.035558	2.651613	0.524298	1.62399	4.329493	3.898428	9.77E-05	4.009976	0.274452	0.600361	0	2	3961	++
7	112288964	rs77532414	A	G	0.080407	1.900315	0.267487	1.37604	2.62434	3.898145	9.78E-05	4.009469	1.542176	0.214294	0.351565	2	3962	++
5	16159331	rs186950	A	T	0.966494	0.369055	0.074221	0.223581	0.609181	-3.898368	9.78E-05	4.009869	4.531216	0.033282	0.779309	2	3961	--
21	44564166	rs9325626	T	C	0.098463	1.756472	0.221036	1.323241	2.331543	3.898273	9.78E-05	4.009697	0.007665	0.930233	0	2	3961	++
7	112289016	rs57266651	T	A	0.080405	1.900308	0.267486	1.376035	2.624329	3.898121	9.79E-05	4.009425	1.541148	0.214447	0.351133	2	3962	++
7	112295709	rs75928231	A	G	0.080387	1.899787	0.267338	1.375804	2.623333	3.897736	9.80E-05	4.008737	1.526941	0.216572	0.345096	2	3961	++
7	112292803	chr7:112292803:D	C	CT	0.08039	1.899805	0.267365	1.37577	2.623445	3.897387	9.81E-05	4.008113	1.530848	0.215985	0.346767	2	3961	++
3	107474866	rs17812499	T	A	0.144381	1.634806	0.182685	1.276745	2.093286	3.89703	9.83E-05	4.007473	0.721725	0.395579	0	2	3961	++
3	107474804	rs62262032	T	C	0.144381	1.634806	0.182685	1.276745	2.093286	3.89703	9.83E-05	4.007473	0.721725	0.395579	0	2	3961	++
3	107473641	rs9853561	G	A	0.144384	1.634756	0.182679	1.276705	2.093221	3.896783	9.84E-05	4.007032	0.7212	0.395751	0	2	3961	++
6	32698360	chr6:32698360:D	C	CTCTCAGTGT	0.218232	1.549322	0.156249	1.243075	1.931017	3.896491	9.85E-05	4.006509	0.826686	0.363232	0	2	3961	++
11	60323768	rs12420937	C	T	0.377817	1.432846	0.120984	1.195717	1.717	3.896485	9.85E-05	4.006497	1.784915	0.181547	0.439749	2	3960	++
7	112275212	rs75544279	A	G	0.080813	1.90298	0.26846	1.376798	2.630257	3.896381	9.86E-05	4.006311	1.725261	0.189017	0.420377	2	3961	++
21	44563984	rs9325625	A	G	0.098413	1.756134	0.221026	1.322922	2.331206	3.896281	9.86E-05	4.006133	0.008167	0.927991	0	2	3961	++
3	107470609	chr3:107470609:I	AC	A	0.144408	1.634516	0.182649	1.276524	2.092905	3.895698	9.88E-05	4.00509	0.718686	0.396575	0	2	3961	++
20	52485689	rs183185899	C	A	0.041677	2.465513	0.459044	1.565786	3.882238	3.895719	9.88E-05	4.005128	0.555022	0.456273	0	2	3960	++
7	27579866	rs118011333	A	G	0.058364	2.068214	0.323151	1.434839	2.981178	3.895446	9.89E-05	4.004639	1.6974	0.192628	0.410864	2	3961	++
6	31450603	rs145999304	A	G	0.022617	3.408105	0.800558	1.839012	6.315988	3.895538	9.89E-05	4.004805	1.124459	0.28896	0.110683	2	3960	++
3	107476097	rs9878595	T	G	0.144372	1.635089	0.182846	1.27671	2.094066	3.895246	9.90E-05	4.004282	0.721678	0.395594	0	2	3962	++
21	46850351	rs17338076	A	G	0.084331	2.011666	0.304372	1.415098	2.859733	3.894558	9.93E-05	4.003051	3.955187	0.046727	0.747167	2	3960	++
12	21382508	rs57159977	A	G	0.023674	3.135057	0.699524	1.76399	5.571791	3.894469	9.93E-05	4.002892	0.058016	0.809659	0	2	3961	++
6	31446366	rs114450870	C	T	0.022589	3.408402	0.800935	1.838571	6.318608	3.89375	9.96E-05	4.001607	1.098045	0.294696	0.089291	2	3961	++
7	112271976	rs75212299	T	G	0.080826	1.902098	0.268356	1.376121	2.629114	3.893231	9.98E-05	4.000679	1.731035	0.188279	0.422311	2	3961	++
6	32426271	rs115354028	C	T	0.212624	1.55891	0.159307	1.246667	1.949356	3.893353	9.98E-05	4.000897	0.909415	0.34027	0	2	3960	++
16	11289772	rs166056	A	G	0.812829	0.640227	0.065688	0.511479	0.801383	-3.892943	1.00E-04	4.000163	1.439261	0.230259	0.305199	2	3961	--
10	48424729	rs7083108	T	C	0.150461	0.617115	0.067946	0.48394	0.786939	-3.891864	1.00E-04	3.998235	0.019799	0.8881	0	2	3961	--
6	32519063	rs114926669	C	T	0.294537	1.526087	0.149318	1.233424	1.888192	3.891286	1.01E-04	3.997203	1.178938	0.277572	0.151779	2	3960	++
6	32428862	rs115948541	C	T	0.203685	1.568318	0.16234	1.25013	1.967491	3.889678	1.01E-04	3.99433	0.818301	0.365678	0	2	3961	++
5	173250291	rs3099644	A	C	0.48478	1.413655	0.11542	1.18743	1.682978	3.890835	1.01E-04	3.996397	3.112361	0.0777	0.678701	2	3960	++
5	10045901	rs16884040	A	C	0.072458	2.084086	0.328781	1.439675	3.01694	3.890882	1.01E-04	3.99648	0.277022	0.59866	0	2	3960	++
3	45930797	rs75171531	T	A	0.0629	2.096551	0.332929	1.44401	3.043973	3.891372	1.01E-04	3.997356	0.457893	0.49861	0	2	3962	++
3	107449508	rs9839651	C	T	0.144498	1.633568	0.182528	1.275814	2.091641	3.891469	1.01E-04	3.997529	0.708715	0.399871	0	2	3962	++
3	107446903	rs73208514	G	A	0.144498	1.633561	0.182527	1.275809	2.091632	3.891438	1.01E-04	3.997474	0.70865	0.399892	0	2	3962	++
1	60978111	rs143950216	A	G	0.053163	2.228134	0.37747	1.488292	3.335758	3.891314	1.01E-04	3.997252	1.846004	0.174249	0.458289	2	3961	++
11	60322056	rs74858003	C	G	0.528015	0.707309	0.057761	0.594097	0.842093	-3.891243	1.01E-04	3.997125	0.037269	0.846919	0	2	3961	--
8	1546192	rs115938681	A	G	0.040268	2.407772	0.439645	1.546067	3.749749	3.887821	1.02E-04	3.991013	0.089021	0.765425	0	2	3962	++
7	27633763	chr7:27633763:I	GT	G	0.727857	0.667243	0.062814	0.544128	0.818215	-3.887904	1.02E-04	3.991162	0.494154	0.48208	0	2	3960	--
6	3779955	rs1986394	G	A	0.324584	0.693028	0.059686	0.576044	0.833769	-3.88726	1.02E-04	3.990011	1.796546	0.180131	0.443376	2	3962	--
19	4186252	rs352496	A	G	0.093294	1.789455	0.232055	1.334627	2.399283	3.889209	1.02E-04	3.993492	0.101553	0.749974	0	2	3961	++
12	90386882	rs17192551	A	G	0.200278	1.527285	0.149828	1.233623	1.890853	3.887133	1.02E-04	3.989784	0.263303	0.60786	0	2	3962	++
8	15219380	rs11203695	C	T	0.291958	0.683685	0.060881	0.564359	0.828241	-3.885709	1.03E-04	3.987242	0.085597	0.76985	0	2	3960	--
7	112489907	rs116872819	C	T	0.05381	2.181637	0.362091	1.47194	3.233517	3.885563	1.03E-04	3.986982	0.439735	0.50725	0	2	3962	++
6	47318818	rs3905310	A	G	0.055003	2.123139	0.342273	1.452283	3.103883	3.885826	1.03E-04	3.987452	1.660509	0.197535	0.397775	2	3961	++
6	104605053	rs9499782	G	A	0.557564	1.423588	0.118539	1.191251	1.701239	3.885097	1.03E-04	3.986151	0.42679	0.513568	0	2	3961	++
5	84968745	rs10473899	C	T	0.667273	0.696426	0.05927	0.580257	0.835853	-3.885766	1.03E-04	3.987345	0.096565	0.755991	0	2	3962	--
4	164858859	rs11737899	T	C	0.089759	1.809699	0.238771	1.341707	2.440927	3.885451	1.03E-04	3.986782	2.347947	0.125448	0.574096	2	3961	++
4	164858736	rs11725690	C	T	0.089757	1.809716	0.238777	1.341714	2.440963	3.88545	1.03E-04	3.98678	2.346846	0.125537	0.573896	2	3961	++
4	164858423	rs4611879	T	C	0.08974	1.810113	0.238849	1.34197	2.441567	3.886516	1.03E-04	3.988683	2.347304	0.1255	0.573979	2	3962	++
21	44565083	rs61068863	A	G	0.098753	1.754257	0.220905	1.321282	2.329114	3.88653	1.03E-04	3.988708	0.004915	0.944107	0	2	3962	++
21	44564991	rs61425607	C	A	0.098874	1.752417	0.220417	1.320399	2.325784	3.884498	1.03E-04	3.985081	0.006674	0.934888	0	2	3960	++
2	11295867	rs7598570	C	G	0.601623	1.421732	0.117963	1.190524	1.697841	3.885894	1.03E-04	3.987573	0.728621	0.393331	0	2	3960	++
19	4185614	rs352494	T	C	0.094018	1.777808	0.228519	1.32991	2.376552	3.88517	1.03E-04	3.986281	0.096935	0.755539	0	2	3962	++
14	93366285	rs185346462	A	G	0.022266	3.140943	0.702844	1.763369	5.594702	3.885808	1.03E-04	3.98742	0.10692	0.743678	0	2	3961	++
11	60322247	rs78443804	G	A	0.378476	1.430122	0.120488	1.193966	1.712987	3.88527	1.03E-04	3.986459	1.709154	0.191095	0.414915	2	3960	++
11	60156484	rs12793970	A	G	0.418097	1.411642	0.114991	1.186261	1.679845	3.884605	1.03E-04	3.985273	0.018643	0.891396	0	2	3962	++
11	2115390	rs55902193	T	C	0.231499	0.650923	0.064664	0.524182	0.808308	-3.886146	1.03E-04	3.988022	0.662211	0.41578	0	2	3960	--
10	33390182	rs2180563	T	C	0.097157	1.773746	0.227163	1.328508	2.368203	3.886221	1.03E-04	3.988156	2.841878	0.091837	0.64812	2	3962	++
6	29660816	rs116073320	A	C	0.060307	2.135486	0.346551	1.456245	3.131547	3.884309	1.04E-04	3.984744	1.184401	0.276462	0.155691	2	3961	++
2	47037991	rs80124223	G	T	0.163322	1.630287	0.181842	1.273877	2.086413	3.883247	1.04E-04	3.982851	1.719526	0.189754	0.418444	2	3960	++
22	49318526	rs7290192	T	A	0.208949	1.560362	0.160159	1.246451	1.953329	3.882332	1.04E-04	3.981218	0.797863	0.371733	0	2	3960	++
11	60218203	rs12796147	A	C	0.380243	1.42535	0.119145	1.191825	1.704631	3.882259	1.04E-04	3.981089	0.049302	0.824282	0	2	3961	++
6	31677391	rs151291762	A	G	0.08581	1.912446	0.272438	1.378467	2.653273	3.881453	1.05E-04	3.979651	0.408653	0.522654	0	2	3961	++
3	194504603	rs4234202	A	G	0.969235	0.37778	0.074844	0.231086	0.617598	-3.881691	1.05E-04	3.980075	1.545838	0.213751	0.353101	2	3960	--
3	107229773	rs9868715	C	T	0.130069	1.679471	0.197444	1.292481	2.182333	3.879949	1.05E-04	3.976969	0.934322	0.333742	0	2	3960	++
11	60277488	rs75272964	T	C	0.387958	1.44756	0.125849	1.200896	1.74489	3.880713	1.05E-04	3.978331	0.00394	0.949951	0	2	3960	++
4	164862598	rs4619845	T	C	0.910146	0.553336	0.072968	0.41032	0.746201	-3.878915	1.06E-04	3.975127	2.343289	0.125824	0.573249	2	3962	--
4	164862248	rs11946037	T	C	0.910146	0.553336	0.072968	0.41032	0.746201	-3.878915	1.06E-04	3.975127	2.343289	0.125824	0.573249	2	3962	--
4	164861703	rs4317163	C	T	0.910146	0.553336	0.072968	0.41032	0.746201	-3.878915	1.06E-04	3.975127	2.343289	0.125824	0.573249	2	3962	--
4	164861610	rs4563455	T	C	0.910146	0.553336	0.072968	0.41032	0.746201	-3.878915	1.06E-04	3.975127	2.343289	0.125824	0.573249	2	3962	--
15	53256420	rs67600894	G	A	0.149837	1.690487	0.200979	1.296568	2.204085	3.878814	1.06E-04	3.974946	2.904323	0.088342	0.655686	2	3961	++
15	23040248	rs67153921	A	G	0.063849	2.384761	0.432536	1.53699	3.700144	3.877847	1.06E-04	3.973224	0.714148	0.39807	0	2	3960	++
9	120742287	rs11791920	G	A	0.158384	1.55947	0.160097	1.24568	1.952304	3.876529	1.07E-04	3.970877	3.360769	0.066767	0.702449	2	3960	++
8	141179576	rs11777764	T	C	0.159684	1.634668	0.183529	1.274951	2.095877	3.875641	1.07E-04	3.969296	1.159221	0.281627	0.137352	2	3961	++
6	31302265	rs113519545	G	A	0.083172	1.932683	0.279434	1.384993	2.696955	3.875774	1.07E-04	3.969532	1.601385	0.205707	0.37554	2	3961	++
6	30871894	chr6:30871894:I	CA	C	0.138141	1.626562	0.180945	1.27191	2.080102	3.876739	1.07E-04	3.97125	0.659193	0.416845	0	2	3960	++
6	152437016	rs2747652	C	T	0.682054	1.445164	0.125275	1.199626	1.740959	3.875761	1.07E-04	3.969508	3.618458	0.057142	0.723639	2	3960	++
5	78719450	rs7708006	A	G	0.747439	0.655465	0.064308	0.529421	0.811517	-3.876769	1.07E-04	3.971305	0.312774	0.575983	0	2	3960	--
4	105586560	rs76238143	C	G	0.030115	3.182408	0.71943	1.772324	5.714371	3.876288	1.07E-04	3.970447	4.710036	0.029987	0.787687	2	3961	++
3	172482753	chr3:172482753:D	C	CCTTT	0.084528	1.892624	0.266297	1.370681	2.613317	3.875358	1.07E-04	3.968792	0.572572	0.449239	0	2	3961	++
19	38493921	rs148066844	T	C	0.025704	3.22498	0.735028	1.784325	5.828813	3.87746	1.07E-04	3.972534	0.18449	0.667543	0	2	3961	++
16	23696849	rs144278794	A	G	0.04641	2.353056	0.421676	1.526572	3.626997	3.876215	1.07E-04	3.970318	1.026276	0.311035	0.025604	2	3960	++
1	59268498	rs191789330	G	A	0.026221	3.519357	0.845131	1.8629	6.648703	3.876837	1.07E-04	3.971426	0.088523	0.766064	0	2	3960	++
1	169523537	rs6427199	A	G	0.400555	1.408447	0.114285	1.184449	1.674807	3.8755	1.07E-04	3.969045	3.924299	0.047593	0.745177	2	3962	++
8	75981006	rs73344929	G	A	0.10204	0.560691	0.07258	0.418435	0.751311	-3.875038	1.08E-04	3.968222	0.108404	0.741968	0	2	3961	--
8	101531094	chr8:101531094:D	A	AAT	0.335663	1.487966	0.138291	1.216916	1.819389	3.8735	1.08E-04	3.965485	0.739892	0.389696	0	2	3960	++
7	54727736	rs72602991	T	C	0.051361	2.450763	0.455889	1.55722	3.857026	3.87421	1.08E-04	3.966749	0.007435	0.931288	0	2	3960	++
7	27665593	rs112934220	T	C	0.059312	2.043955	0.316532	1.423551	2.934739	3.873523	1.08E-04	3.965526	1.759799	0.18465	0.431753	2	3960	++
6	31505480	rs2734583	G	A	0.088339	1.874594	0.260445	1.364122	2.576093	3.874552	1.08E-04	3.967357	0.441068	0.506607	0	2	3962	++
6	31313722	rs115759691	T	C	0.086755	1.910109	0.272163	1.376669	2.650248	3.873163	1.08E-04	3.964884	1.377379	0.240548	0.273984	2	3960	++
5	76398519	chr5:76398519:I	GAGGCACCAACC	G	0.025004	4.170721	1.094564	2.025375	8.588489	3.875014	1.08E-04	3.96818	0.419078	0.517398	0	2	3961	++
4	167030771	rs74983713	G	T	0.092536	1.830181	0.245951	1.348117	2.484623	3.875135	1.08E-04	3.968394	1.542332	0.214271	0.351631	2	3961	++
21	44567959	rs144234996	T	A	0.101355	1.758103	0.222771	1.321471	2.339003	3.873702	1.08E-04	3.965843	0.020838	0.88522	0	2	3960	++
2	11288857	chr2:11288857:D	T	TC	0.592641	1.41276	0.115635	1.186116	1.682712	3.873178	1.08E-04	3.964912	0.566173	0.451784	0	2	3960	++
2	11288855	chr2:11288855:D	A	ACT	0.592331	1.413104	0.11572	1.186294	1.683279	3.873834	1.08E-04	3.966078	0.537171	0.463607	0	2	3960	++
19	18067568	rs12980777	C	A	0.150921	1.622038	0.179599	1.270024	2.071621	3.875041	1.08E-04	3.968227	1.605898	0.205069	0.377296	2	3960	++
6	32423528	chr6:32423528:D	T	TC	0.215066	1.544725	0.155744	1.239467	1.925163	3.871188	1.09E-04	3.961372	1.01591	0.313491	0.01566	2	3962	++
3	107479750	rs62262033	C	T	0.144308	1.631593	0.182742	1.273418	2.090512	3.871381	1.09E-04	3.961714	0.710446	0.399296	0	2	3962	++
3	107466069	rs9853274	T	C	0.142238	1.637809	0.18466	1.275875	2.102416	3.872161	1.09E-04	3.963101	0.929436	0.33501	0	2	3961	++
2	11296046	rs908274	C	T	0.612703	1.419374	0.117676	1.18873	1.694769	3.870873	1.09E-04	3.960811	0.375581	0.539978	0	2	3962	++
14	20731197	rs78316957	A	G	0.055854	2.35596	0.423025	1.526831	3.63534	3.872284	1.09E-04	3.963321	0.008081	0.928371	0	2	3960	++
11	60217137	rs12416925	G	C	0.380754	1.423454	0.118869	1.19047	1.702035	3.871865	1.09E-04	3.962575	0.053457	0.817154	0	2	3960	++
11	37511945	rs7927659	A	G	0.105124	0.580554	0.071273	0.440859	0.764515	-3.871969	1.09E-04	3.962761	0.830333	0.362176	0	2	3962	--
8	141180368	rs7017708	A	G	0.417845	1.409683	0.114792	1.18469	1.677406	3.870372	1.10E-04	3.95992	0.370951	0.542487	0	2	3962	++
2	46638563	rs1868090	G	A	0.115724	1.646971	0.187654	1.27917	2.120528	3.869466	1.10E-04	3.958309	0.845036	0.35796	0	2	3962	++
11	60216749	rs12418631	T	C	0.380754	1.423134	0.118819	1.190249	1.701587	3.870237	1.10E-04	3.959679	0.055702	0.813423	0	2	3961	++
7	27597112	rs80164572	G	A	0.058801	2.045436	0.317434	1.423266	2.939585	3.867557	1.11E-04	3.954916	1.701927	0.192036	0.412431	2	3961	++
6	32672043	rs149614134	T	G	0.10085	1.840014	0.249586	1.350826	2.506357	3.867101	1.11E-04	3.954106	0.921718	0.337024	0	2	3960	++
21	44568074	rs9974971	C	G	0.101624	1.756083	0.222437	1.320107	2.336043	3.867386	1.11E-04	3.954612	0.026524	0.870628	0	2	3961	++
19	35356661	rs80039199	G	A	0.044237	2.445217	0.454506	1.554386	3.84659	3.868202	1.11E-04	3.956062	0.968368	0.325088	0	2	3961	++
11	60133410	rs7928171	C	G	0.68501	1.442185	0.124649	1.197873	1.736325	3.866528	1.11E-04	3.953086	0.525542	0.468487	0	2	3960	++
11	37518128	rs55792420	T	C	0.117215	0.595903	0.070171	0.458368	0.774706	-3.866716	1.11E-04	3.953421	1.86172	0.172426	0.462862	2	3960	--
8	15216235	chr8:15216235:D	T	TTCCC	0.297617	0.682108	0.061377	0.561809	0.828167	-3.864593	1.12E-04	3.94965	0.24663	0.619458	0	2	3960	--
8	141182484	rs6990679	A	G	0.41805	1.409028	0.114732	1.184153	1.676609	3.865386	1.12E-04	3.951057	0.358006	0.549616	0	2	3962	++
8	130718772	rs7833174	C	T	0.183265	0.641314	0.066001	0.511952	0.803364	-3.864839	1.12E-04	3.950087	1.941297	0.163528	0.48488	2	3962	--
7	27611847	rs78884609	T	C	0.058859	2.042456	0.316615	1.42189	2.933858	3.864915	1.12E-04	3.950222	1.700381	0.192238	0.411896	2	3960	++
7	11607702	rs73057883	A	C	0.022936	3.480196	0.832064	1.849351	6.549195	3.866002	1.12E-04	3.952152	0.305071	0.58072	0	2	3960	++
6	32510968	rs187395433	G	A	0.191148	1.652661	0.189663	1.28092	2.132285	3.864395	1.12E-04	3.949298	3.729797	0.05345	0.731889	2	3960	++
6	32432646	rs115406947	A	G	0.183582	1.587161	0.169067	1.255789	2.005973	3.866283	1.12E-04	3.952652	1.597135	0.20631	0.373879	2	3961	++
6	31348519	rs114935000	G	A	0.091796	1.863817	0.257424	1.359266	2.555656	3.865749	1.12E-04	3.951704	2.240255	0.134459	0.553622	2	3962	++
6	152434278	chr6:152434278:I	AC	A	0.682304	1.444159	0.125313	1.198545	1.740106	3.864163	1.12E-04	3.948886	3.577262	0.058576	0.720457	2	3960	++
16	22928583	rs17725181	G	A	0.032125	2.851768	0.599769	1.676221	4.851734	3.865209	1.12E-04	3.950743	0.013752	0.906648	0	2	3961	++
1	22499222	rs1014986	A	G	0.156613	1.587179	0.169103	1.255737	2.006102	3.865505	1.12E-04	3.95127	0.131338	0.717049	0	2	3962	++
12	21360735	rs2417967	A	G	0.021918	3.262482	0.750564	1.791377	5.941682	3.865992	1.12E-04	3.952135	0.019049	0.890226	0	2	3961	++
8	130718712	rs4130415	C	T	0.183144	0.64113	0.066034	0.511703	0.803294	-3.863898	1.13E-04	3.948415	1.937525	0.163937	0.483878	2	3961	--
7	27715347	rs114158298	T	A	0.058938	2.040783	0.316167	1.421095	2.930693	3.863256	1.13E-04	3.947276	1.713776	0.190496	0.416493	2	3961	++
6	32610922	rs9272921	C	T	0.09101	1.9454	0.284441	1.387896	2.726848	3.8626	1.13E-04	3.946111	2.430885	0.118966	0.588627	2	3961	++
6	32392543	rs114370391	C	T	0.208767	1.540614	0.154791	1.237223	1.918401	3.862431	1.13E-04	3.94581	0.617874	0.431838	0	2	3962	++
6	31306816	rs147518143	C	T	0.088633	1.904814	0.271007	1.37364	2.641388	3.863307	1.13E-04	3.947367	1.046952	0.30621	0.044846	2	3961	++
5	84991138	rs6870441	G	T	0.667277	0.698015	0.059383	0.581624	0.837698	-3.862844	1.13E-04	3.946544	0.132042	0.716324	0	2	3962	--
4	164860509	rs4473619	G	A	0.089854	1.805513	0.238594	1.33787	2.436618	3.863196	1.13E-04	3.947169	2.335516	0.126453	0.571829	2	3962	++
3	15023100	rs62241842	A	G	0.098523	0.552467	0.073265	0.408866	0.746502	-3.863694	1.13E-04	3.948054	0.294501	0.58735	0	2	3960	--
1	47570033	rs76501670	T	C	0.026751	3.631615	0.889941	1.887331	6.987977	3.862055	1.13E-04	3.945144	0.083427	0.772705	0	2	3962	++
6	31787167	rs142536810	T	C	0.087045	1.903498	0.270718	1.37289	2.639181	3.860875	1.14E-04	3.94305	0.273639	0.600901	0	2	3961	++
5	18102004	rs636308	T	A	0.590717	0.709021	0.05793	0.595477	0.844214	-3.861919	1.14E-04	3.944902	0.23118	0.63065	0	2	3962	--
1	74861971	chr1:74861971:D	A	AAG	0.059952	2.08834	0.332265	1.4371	3.034697	3.861709	1.14E-04	3.94453	1.14969	0.283614	0.130201	2	3962	++
17	34274213	rs4796141	G	A	0.173013	1.614387	0.177812	1.265875	2.058849	3.86013	1.14E-04	3.941728	0.190686	0.662346	0	2	3960	++
16	81305409	rs149304574	T	C	0.045976	2.445694	0.455327	1.553253	3.8509	3.861168	1.14E-04	3.94357	0.008292	0.927444	0	2	3960	++
14	68754824	rs117637404	A	G	0.023513	3.156272	0.711822	1.7611	5.656722	3.861164	1.14E-04	3.943562	5.182645	0.022814	0.807048	2	3961	++
1	236592499	rs77429892	A	C	0.30332	0.6574	0.064341	0.531292	0.813441	-3.860184	1.14E-04	3.941823	1.72242	0.189382	0.419421	2	3960	--
7	27706106	rs77132788	G	A	0.05921	2.038366	0.315635	1.419721	2.926585	3.85916	1.15E-04	3.940007	1.720156	0.189673	0.418657	2	3961	++
7	27705894	rs117643700	G	C	0.0592	2.038359	0.315637	1.41971	2.926588	3.859094	1.15E-04	3.939889	1.718785	0.18985	0.418194	2	3961	++
7	27705127	rs80341001	G	A	0.059171	2.038385	0.315634	1.419743	2.926597	3.859272	1.15E-04	3.940206	1.71727	0.190045	0.41768	2	3961	++
7	27704306	rs115689841	G	A	0.059131	2.038513	0.315653	1.419834	2.926776	3.859625	1.15E-04	3.940831	1.713835	0.190489	0.416513	2	3962	++
7	27702137	rs118068561	C	G	0.059043	2.038452	0.315632	1.419814	2.926643	3.859631	1.15E-04	3.940843	1.708353	0.191199	0.414641	2	3960	++
7	27699433	rs118180696	C	T	0.058986	2.03845	0.31562	1.419835	2.926594	3.859793	1.15E-04	3.94113	1.704035	0.191761	0.413158	2	3961	++
7	27695429	chr7:27695429:D	A	AATG	0.058938	2.038285	0.315577	1.419755	2.926285	3.859617	1.15E-04	3.940817	1.700888	0.192172	0.412072	2	3962	++
7	27695212	chr7:27695212:D	C	CAG	0.058938	2.038285	0.315577	1.419755	2.926285	3.859617	1.15E-04	3.940817	1.700888	0.192172	0.412072	2	3962	++
7	27694480	rs116886239	A	T	0.058938	2.038285	0.315577	1.419755	2.926285	3.859617	1.15E-04	3.940817	1.700888	0.192172	0.412072	2	3962	++
7	27693675	rs78835233	T	C	0.058938	2.038293	0.315578	1.41976	2.926296	3.859636	1.15E-04	3.940852	1.70082	0.192181	0.412048	2	3962	++
7	27688869	rs77895300	A	G	0.058936	2.038308	0.315591	1.41975	2.926361	3.859524	1.15E-04	3.940652	1.700693	0.192197	0.412004	2	3962	++
7	27688253	rs80269121	A	T	0.058936	2.038329	0.315594	1.419764	2.92639	3.859578	1.15E-04	3.940748	1.700693	0.192197	0.412004	2	3962	++
7	27684750	rs116797502	A	G	0.058936	2.038356	0.315598	1.419784	2.92643	3.859652	1.15E-04	3.940879	1.700625	0.192206	0.411981	2	3962	++
7	27684438	rs79789398	T	C	0.058935	2.038364	0.3156	1.419789	2.92644	3.859671	1.15E-04	3.940914	1.700558	0.192215	0.411958	2	3962	++
7	27681077	rs78688163	C	T	0.058935	2.038384	0.315603	1.419803	2.92647	3.859725	1.15E-04	3.94101	1.700558	0.192215	0.411958	2	3962	++
7	27680105	rs141048334	T	C	0.058936	2.038377	0.315602	1.419798	2.926459	3.859706	1.15E-04	3.940975	1.700625	0.192206	0.411981	2	3962	++
7	27678751	rs114333895	C	T	0.058935	2.038384	0.315603	1.419803	2.92647	3.859725	1.15E-04	3.94101	1.700558	0.192215	0.411958	2	3962	++
7	27674491	rs75487509	G	A	0.058935	2.038384	0.315603	1.419803	2.92647	3.859725	1.15E-04	3.94101	1.700558	0.192215	0.411958	2	3962	++
7	27673773	rs17155546	G	T	0.058935	2.038377	0.315602	1.419798	2.926459	3.859706	1.15E-04	3.940975	1.700625	0.192206	0.411981	2	3962	++
7	27673670	rs78103926	C	T	0.058935	2.038377	0.315602	1.419798	2.926459	3.859706	1.15E-04	3.940975	1.700625	0.192206	0.411981	2	3962	++
7	27671348	rs74702765	A	G	0.058935	2.038377	0.315602	1.419798	2.926459	3.859706	1.15E-04	3.940975	1.700625	0.192206	0.411981	2	3962	++
7	27669586	chr7:27669586:I	TAA	T	0.058935	2.038377	0.315602	1.419798	2.926459	3.859706	1.15E-04	3.940975	1.700625	0.192206	0.411981	2	3962	++
7	27668850	rs76595683	G	A	0.058935	2.038377	0.315602	1.419798	2.926459	3.859706	1.15E-04	3.940975	1.700625	0.192206	0.411981	2	3962	++
7	27662745	rs73287115	A	T	0.058936	2.038383	0.315602	1.419802	2.926467	3.859721	1.15E-04	3.941002	1.700761	0.192188	0.412028	2	3962	++
7	27661503	rs114822510	T	A	0.058936	2.038383	0.315602	1.419802	2.926467	3.859721	1.15E-04	3.941002	1.700761	0.192188	0.412028	2	3962	++
7	27661456	chr7:27661456:D	C	CAATAA	0.058936	2.038383	0.315602	1.419802	2.926467	3.859721	1.15E-04	3.941002	1.700761	0.192188	0.412028	2	3962	++
7	27658985	rs75229331	G	A	0.058936	2.038383	0.315602	1.419802	2.926467	3.859721	1.15E-04	3.941002	1.700761	0.192188	0.412028	2	3962	++
7	27658876	rs115310872	G	A	0.058936	2.038383	0.315602	1.419802	2.926467	3.859721	1.15E-04	3.941002	1.700761	0.192188	0.412028	2	3962	++
7	27651741	rs77230465	C	T	0.058936	2.038383	0.315602	1.419802	2.926467	3.859721	1.15E-04	3.941002	1.700761	0.192188	0.412028	2	3962	++
7	27651252	rs75859962	C	T	0.058936	2.038383	0.315602	1.419802	2.926467	3.859721	1.15E-04	3.941002	1.700761	0.192188	0.412028	2	3962	++
7	27650166	rs115188345	A	G	0.058936	2.038383	0.315602	1.419802	2.926467	3.859721	1.15E-04	3.941002	1.700761	0.192188	0.412028	2	3962	++
7	27648572	rs80122117	C	T	0.058936	2.038383	0.315602	1.419802	2.926467	3.859721	1.15E-04	3.941002	1.700761	0.192188	0.412028	2	3962	++
7	27647433	rs115183865	C	T	0.058936	2.038383	0.315602	1.419802	2.926467	3.859721	1.15E-04	3.941002	1.700761	0.192188	0.412028	2	3962	++
7	27647193	rs79229741	G	T	0.058935	2.03839	0.315604	1.419807	2.926478	3.85974	1.15E-04	3.941036	1.700693	0.192197	0.412004	2	3962	++
7	27643147	rs142428696	C	T	0.058935	2.038405	0.315606	1.419817	2.926499	3.859779	1.15E-04	3.941106	1.700558	0.192215	0.411958	2	3962	++
6	3778225	rs11757671	G	C	0.323542	0.693234	0.060071	0.575495	0.835061	-3.858015	1.15E-04	3.937976	1.833914	0.175666	0.454718	2	3962	--
6	32394060	rs148295952	C	T	0.208776	1.539967	0.154708	1.23674	1.917539	3.859189	1.15E-04	3.940058	0.613221	0.433577	0	2	3961	++
5	84989143	rs1366588	T	C	0.667281	0.698239	0.059398	0.581818	0.837955	-3.859701	1.15E-04	3.940967	0.128945	0.719529	0	2	3961	--
22	49317605	rs62225906	A	G	0.202459	1.571839	0.164622	1.24918	1.977842	3.857959	1.15E-04	3.937878	0.552781	0.457183	0	2	3960	++
8	130719623	rs7816342	A	G	0.183028	0.64168	0.066084	0.512156	0.803961	-3.856918	1.16E-04	3.936032	1.949949	0.162592	0.487166	2	3962	--
8	130717716	rs10956487	G	A	0.183759	0.640603	0.066199	0.510853	0.803308	-3.85668	1.16E-04	3.93561	1.98032	0.159357	0.495031	2	3960	--
6	89067828	rs7452026	C	G	0.165355	1.587131	0.169394	1.255119	2.00697	3.857637	1.16E-04	3.937306	0.283722	0.594272	0	2	3961	++
4	180467375	rs3911603	C	T	0.159842	1.594809	0.17182	1.258042	2.021726	3.856862	1.16E-04	3.935931	0.549373	0.458574	0	2	3961	++
4	175075020	chr4:175075020:D	T	TATG	0.036595	2.780235	0.574987	1.653261	4.675431	3.855761	1.16E-04	3.93398	0.765962	0.381469	0	2	3962	++
20	1193973	rs79900762	A	G	0.022118	3.591775	0.875818	1.875172	6.879819	3.855931	1.16E-04	3.934282	0.742366	0.388904	0	2	3960	++
17	45406345	rs7216112	C	T	0.663651	0.689291	0.060595	0.570525	0.832782	-3.856523	1.16E-04	3.935331	0.707613	0.400237	0	2	3960	--
11	60202598	rs11820229	C	T	0.361686	1.420353	0.118363	1.188361	1.697635	3.856738	1.16E-04	3.935711	0.153237	0.695461	0	2	3962	++
8	130723792	rs6651255	C	T	0.183086	0.642585	0.066028	0.513171	0.804636	-3.854417	1.17E-04	3.931598	1.925221	0.165282	0.480579	2	3962	--
7	11608110	rs11771659	A	G	0.022937	3.465321	0.828229	1.841992	6.519274	3.854528	1.17E-04	3.931796	0.306578	0.579788	0	2	3960	++
5	93756637	chr5:93756637:I	AT	A	0.283289	0.687394	0.060856	0.568118	0.831714	-3.855079	1.17E-04	3.932771	1.504211	0.220025	0.3352	2	3961	--
2	47877907	rs1214778	T	C	0.116059	0.587717	0.071023	0.448513	0.770126	-3.853957	1.17E-04	3.930784	0.327775	0.566972	0	2	3962	--
2	169476572	chr2:169476572:D	C	CAT	0.955604	0.410983	0.076274	0.261486	0.645949	-3.85439	1.17E-04	3.931551	8.918665	0.002823	0.887876	2	3960	--
21	44563563	rs9982687	T	C	0.098402	1.747252	0.220205	1.315651	2.320441	3.855189	1.17E-04	3.932966	0.001884	0.965381	0	2	3961	++
11	40259055	rs143709442	T	C	0.024988	3.181422	0.722082	1.766141	5.730824	3.854279	1.17E-04	3.931354	3.401384	0.065142	0.706002	2	3960	++
10	48420332	rs11595383	T	G	0.149617	0.617816	0.068459	0.483635	0.789224	-3.854733	1.17E-04	3.932159	0.001388	0.970276	0	2	3960	--
7	27707410	rs115864530	G	A	0.059014	2.035473	0.315057	1.417961	2.921908	3.853376	1.18E-04	3.929754	1.708923	0.191125	0.414836	2	3962	++
6	31546850	rs1800628	A	G	0.085716	1.9017	0.270656	1.371213	2.637418	3.851943	1.18E-04	3.927217	0.740823	0.389397	0	2	3961	++
4	180466423	rs10005349	A	G	0.159912	1.593592	0.171647	1.257164	2.020052	3.85161	1.18E-04	3.926627	0.562642	0.453198	0	2	3960	++
1	68599570	rs147554185	C	T	0.026934	3.554531	0.862407	1.864213	6.777492	3.851533	1.18E-04	3.92649	0.329539	0.565931	0	2	3962	++
1	41314121	rs11209011	G	A	0.410935	1.42547	0.12005	1.190172	1.707286	3.851484	1.18E-04	3.926404	0.243171	0.621925	0	2	3960	++
12	89343322	rs10777141	C	A	0.039837	2.096945	0.335794	1.43879	3.056165	3.852998	1.18E-04	3.929084	6.461372	0.011024	0.845234	2	3960	++
12	27927096	chr12:27927096:D	C	CA	0.305122	0.682371	0.061529	0.561773	0.828857	-3.851797	1.18E-04	3.926957	1.244507	0.264604	0.196469	2	3960	--
6	31315229	rs111677779	T	C	0.082847	1.933006	0.281135	1.381982	2.703736	3.849676	1.19E-04	3.923204	1.703109	0.191882	0.412838	2	3961	++
21	44567247	rs8131394	G	A	0.100143	1.745287	0.219835	1.31441	2.31741	3.849883	1.19E-04	3.923569	0.001007	0.974688	0	2	3962	++
16	16993851	chr16:16993851:I	CT	C	0.021499	4.249265	1.130047	2.034373	8.875588	3.849826	1.19E-04	3.923469	0.507489	0.476228	0	2	3961	++
11	60153693	rs35397744	T	C	0.390533	1.416071	0.117281	1.1862	1.690488	3.849451	1.19E-04	3.922806	0.002634	0.959068	0	2	3962	++
9	3801023	rs117338895	A	G	0.038075	2.512455	0.479995	1.571664	4.016399	3.849012	1.20E-04	3.922029	0.826789	0.363203	0	2	3962	++
6	32064726	rs1150752	C	T	0.086068	1.876999	0.262793	1.361924	2.586874	3.847425	1.20E-04	3.919221	0.895143	0.344087	0	2	3962	++
3	109759096	rs12490403	T	C	0.088442	1.841149	0.251016	1.349158	2.512553	3.847953	1.20E-04	3.920154	1.689291	0.193694	0.408036	2	3961	++
1	74864079	rs78542202	G	A	0.067672	1.970644	0.293717	1.39496	2.783907	3.848354	1.20E-04	3.920863	0.355453	0.551042	0	2	3960	++
17	34268460	rs11080365	T	G	0.110413	1.759513	0.224523	1.319448	2.346348	3.847752	1.20E-04	3.919799	0.026102	0.871652	0	2	3960	++
8	61713141	rs184802461	A	C	0.022962	3.150468	0.711667	1.755601	5.653591	3.846496	1.21E-04	3.917578	0.33932	0.560222	0	2	3962	++
7	33074966	rs4720096	T	C	0.757037	0.669566	0.063143	0.545805	0.821389	-3.847022	1.21E-04	3.918507	0.166219	0.683494	0	2	3962	--
6	32554097	rs9270071	A	G	0.219936	1.615737	0.178813	1.265263	2.063291	3.845999	1.21E-04	3.916699	0.721947	0.395506	0	2	3960	++
6	104683254	rs2143013	A	G	0.541017	1.41442	0.116888	1.18532	1.6878	3.845759	1.21E-04	3.916274	0.237386	0.6261	0	2	3962	++
5	84764991	rs579169	C	T	0.645578	0.70199	0.059098	0.586158	0.840713	-3.845801	1.21E-04	3.916348	0.06395	0.800359	0	2	3960	--
3	145743021	rs11917311	C	T	0.34666	1.464544	0.132035	1.205755	1.778876	3.846094	1.21E-04	3.916867	0.519464	0.47107	0	2	3960	++
20	1608021	rs4471947	G	T	0.429101	1.432395	0.122276	1.192735	1.720212	3.846666	1.21E-04	3.917877	4.937298	0.026283	0.79746	2	3960	++
7	10002636	rs2971036	A	T	0.765852	1.498052	0.142362	1.219023	1.840949	3.843296	1.22E-04	3.911921	0.162816	0.686577	0	2	3962	++
6	32527461	rs116551340	C	A	0.152365	1.787801	0.23388	1.329396	2.404274	3.843671	1.22E-04	3.912583	1.664383	0.197013	0.399177	2	3960	++
4	94484468	rs114727933	C	T	0.035697	2.989535	0.652659	1.710324	5.225512	3.843653	1.22E-04	3.912552	0.697429	0.403649	0	2	3960	++
11	60128003	chr11:60128003:D	A	AT	0.687139	1.441103	0.124981	1.196141	1.736233	3.844169	1.22E-04	3.913463	0.610251	0.434693	0	2	3961	++
11	60127398	rs4939347	G	C	0.687145	1.441174	0.124987	1.1962	1.736318	3.844686	1.22E-04	3.914377	0.609846	0.434846	0	2	3960	++
11	37510789	rs11034173	T	C	0.105008	0.580075	0.07176	0.439425	0.765744	-3.843885	1.22E-04	3.912961	0.808398	0.368594	0	2	3960	--
10	48423374	rs11599914	G	A	0.147653	0.619192	0.06849	0.484951	0.790593	-3.844646	1.22E-04	3.914306	0.000024	0.996085	0	2	3962	--
8	61747018	rs78511305	A	G	0.024161	3.037605	0.6706	1.723229	5.35451	3.841616	1.23E-04	3.908952	0.508018	0.475998	0	2	3961	++
8	130738972	rs7826493	G	A	0.167847	0.634492	0.067046	0.503082	0.800228	-3.842183	1.23E-04	3.909954	0.942322	0.331681	0	2	3962	--
6	31316695	rs115719777	A	C	0.08325	1.920201	0.277402	1.376493	2.678672	3.841383	1.23E-04	3.908541	1.603284	0.205438	0.37628	2	3962	++
6	31316526	rs115218610	C	T	0.083247	1.920622	0.277469	1.376782	2.679283	3.842567	1.23E-04	3.910632	1.606001	0.205055	0.377335	2	3962	++
3	131684169	rs144177165	C	A	0.025168	3.391082	0.802266	1.81864	6.323097	3.841448	1.23E-04	3.908654	3.333033	0.067902	0.699973	2	3961	++
3	107446233	rs1994925	G	T	0.144498	1.584436	0.169177	1.25285	2.003781	3.841646	1.23E-04	3.909005	1.008342	0.3153	0.008273	2	3962	++
3	107294634	rs28428925	A	G	0.100019	1.769641	0.22807	1.322624	2.367739	3.842306	1.23E-04	3.910171	2.017045	0.155542	0.504225	2	3961	++
18	77633955	rs4799098	T	C	0.961439	0.406333	0.07636	0.256668	0.643269	-3.84236	1.23E-04	3.910266	1.192357	0.274855	0.161325	2	3960	--
14	90002148	rs394499	G	A	0.447501	1.403924	0.11383	1.180817	1.669185	3.842334	1.23E-04	3.91022	1.586665	0.207803	0.369747	2	3962	++
1	41311407	rs4534368	A	C	0.409468	1.423472	0.11972	1.188822	1.704438	3.841944	1.23E-04	3.909532	0.270686	0.602872	0	2	3960	++
13	91478615	rs117128241	T	C	0.044727	2.504688	0.477997	1.567815	4.001406	3.841352	1.23E-04	3.908485	0.662122	0.415812	0	2	3961	++
11	60128955	rs11603207	G	A	0.687127	1.440958	0.124968	1.19602	1.736058	3.843108	1.23E-04	3.911588	0.610819	0.43448	0	2	3961	++
8	61738279	rs117109666	A	G	0.024163	3.03672	0.670414	1.722708	5.353006	3.840536	1.24E-04	3.907045	0.508967	0.475587	0	2	3962	++
8	141183348	rs55861419	T	C	0.418783	1.406156	0.114537	1.181663	1.673298	3.840966	1.24E-04	3.907805	0.360408	0.54828	0	2	3962	++
7	153183039	rs11981636	G	A	0.120399	1.712445	0.209725	1.301384	2.253347	3.840984	1.24E-04	3.907835	0.850417	0.356434	0	2	3961	++
6	3780451	rs6596998	G	A	0.323363	0.694634	0.060135	0.576769	0.836585	-3.840786	1.24E-04	3.907486	1.820604	0.177241	0.450732	2	3961	--
6	31435812	chr6:31435812:I	GA	G	0.344655	1.460652	0.131039	1.203815	1.772286	3.840025	1.24E-04	3.906141	4.346932	0.037076	0.769953	2	3960	++
6	31316911	rs114465837	T	G	0.083257	1.919654	0.277317	1.376113	2.677884	3.83981	1.24E-04	3.905762	1.599767	0.205936	0.374909	2	3961	++
6	29850825	chr6:29850825:D	A	AT	0.079073	1.964914	0.292277	1.392051	2.773525	3.840998	1.24E-04	3.907861	1.415257	0.234186	0.293414	2	3960	++
5	79157904	rs115216844	A	T	0.034258	2.595893	0.510509	1.595297	4.224081	3.840245	1.24E-04	3.906531	0.016746	0.897035	0	2	3962	++
5	174990985	rs2940480	G	T	0.251706	1.512634	0.146956	1.2246	1.868416	3.839978	1.24E-04	3.906059	2.883784	0.089476	0.653233	2	3960	++
3	131709461	rs145494996	T	C	0.025185	3.394856	0.803893	1.819226	6.335137	3.840076	1.24E-04	3.906232	3.410218	0.064794	0.706764	2	3961	++
3	109759097	rs12493820	C	T	0.088377	1.841174	0.251404	1.348422	2.51399	3.841132	1.24E-04	3.908096	1.698635	0.192467	0.411292	2	3960	++
17	74330663	rs366089	C	T	0.808853	0.643152	0.066195	0.513409	0.805682	-3.839605	1.24E-04	3.9054	2.372203	0.123513	0.578451	2	3961	--
11	125975271	rs75259707	A	G	0.089791	1.897949	0.270164	1.368427	2.632374	3.839411	1.24E-04	3.905057	0.086938	0.768106	0	2	3961	++
10	48422019	rs10888185	A	G	0.147653	0.619197	0.06855	0.484839	0.790787	-3.840836	1.24E-04	3.907575	0.000024	0.99606	0	2	3962	--
10	48420336	rs11597136	T	C	0.147653	0.619197	0.06855	0.484839	0.790787	-3.840836	1.24E-04	3.907575	0.000024	0.99606	0	2	3962	--
10	48420286	rs11597107	T	C	0.147653	0.619216	0.068554	0.48485	0.790819	-3.840438	1.24E-04	3.906871	0.000026	0.995905	0	2	3962	--
10	48420192	rs11595346	A	G	0.147653	0.619216	0.068554	0.48485	0.790819	-3.840438	1.24E-04	3.906871	0.000026	0.995905	0	2	3962	--
10	33402524	rs11009231	A	G	0.091128	1.786223	0.23359	1.328387	2.401855	3.839433	1.24E-04	3.905096	1.990557	0.158283	0.497628	2	3960	++
7	11608816	rs57473734	G	A	0.022938	3.444981	0.823073	1.831758	6.478963	3.838187	1.25E-04	3.902897	0.317936	0.572851	0	2	3960	++
6	32406611	rs145039450	A	C	0.209254	1.534676	0.153814	1.233201	1.90985	3.838512	1.25E-04	3.903471	0.647475	0.421017	0	2	3961	++
5	84822590	rs388459	C	T	0.623363	0.70303	0.059059	0.587274	0.841603	-3.838716	1.25E-04	3.90383	0.000127	0.990995	0	2	3960	--
17	74319377	rs1624400	C	T	0.804847	0.644106	0.066104	0.514541	0.806295	-3.839007	1.25E-04	3.904345	2.273234	0.131625	0.560098	2	3961	--
14	85201189	rs35453043	A	T	0.260562	1.472028	0.134548	1.208315	1.793296	3.838709	1.25E-04	3.903819	0.170002	0.68011	0	2	3962	++
11	37519542	rs10836747	C	T	0.110017	0.587621	0.071279	0.447913	0.770904	-3.838493	1.25E-04	3.903437	0.763254	0.382312	0	2	3962	--
10	33378811	rs1923266	G	A	0.199165	1.534148	0.153672	1.232951	1.908924	3.837907	1.25E-04	3.902403	0.498332	0.480234	0	2	3961	++
8	41112037	rs189643073	A	T	0.031088	3.147072	0.711764	1.752014	5.652957	3.83654	1.26E-04	3.899991	6.707715	0.0096	0.850918	2	3962	++
7	44977329	rs144835134	T	C	0.043934	2.400045	0.441539	1.534627	3.753494	3.837111	1.26E-04	3.900998	0.059633	0.807077	0	2	3961	++
6	26316132	chr6:26316132:D	T	TTC	0.649997	0.681574	0.061844	0.56036	0.829008	-3.836931	1.26E-04	3.900681	2.13374	0.144089	0.531339	2	3960	--
6	123380959	rs74470452	T	G	0.026524	3.355023	0.789481	1.807641	6.227001	3.836289	1.26E-04	3.899547	0.233618	0.628854	0	2	3961	++
5	115945712	rs77590263	C	A	0.040646	2.473628	0.467578	1.557174	3.929447	3.835554	1.26E-04	3.89825	0.000084	0.992694	0	2	3961	++
12	89344692	rs10858807	G	C	0.039764	2.088928	0.334266	1.433767	3.043467	3.836457	1.26E-04	3.899844	6.341462	0.011795	0.842308	2	3962	++
10	48418165	rs12259135	T	A	0.147612	0.619439	0.068584	0.485015	0.791119	-3.837255	1.26E-04	3.901252	0.000055	0.994106	0	2	3961	--
10	33395000	rs72786156	A	C	0.091381	1.78459	0.233257	1.327407	2.399235	3.835668	1.26E-04	3.898452	2.047826	0.152424	0.511677	2	3960	++
10	33393854	rs11009228	A	G	0.091381	1.784623	0.233261	1.327431	2.39928	3.835791	1.26E-04	3.898669	2.047368	0.15247	0.511568	2	3960	++
10	33393398	rs72786154	A	G	0.091381	1.78466	0.233272	1.327446	2.399352	3.8358	1.26E-04	3.898685	2.047746	0.152432	0.511658	2	3960	++
18	73297569	rs12957527	A	G	0.620537	1.42705	0.120988	1.189913	1.711444	3.835356	1.27E-04	3.897902	2.929063	0.086998	0.658594	2	3961	++
11	60202892	rs4938945	T	G	0.359738	1.422328	0.119608	1.187896	1.703024	3.833741	1.27E-04	3.895053	0.112188	0.737667	0	2	3962	++
11	60202631	rs11826680	T	C	0.359717	1.422269	0.119594	1.187865	1.70293	3.833596	1.27E-04	3.894798	0.112564	0.737244	0	2	3961	++
10	48417258	rs3758496	T	C	0.147575	0.61965	0.068614	0.485166	0.791412	-3.834073	1.27E-04	3.895639	0.000091	0.9924	0	2	3960	--
10	33399108	rs72786170	C	T	0.091377	1.784092	0.233179	1.327061	2.398522	3.834059	1.27E-04	3.895615	2.054032	0.151804	0.513153	2	3961	++
5	84817721	rs800835	A	C	0.637593	0.70133	0.059363	0.584977	0.840825	-3.833209	1.28E-04	3.894116	0.05616	0.812672	0	2	3962	--
4	141566884	rs13122755	T	C	0.311711	1.437936	0.124351	1.194208	1.731407	3.833021	1.28E-04	3.893783	0.031217	0.859757	0	2	3962	++
3	131718252	rs146599631	G	A	0.025225	3.388697	0.802666	1.815472	6.325223	3.832838	1.28E-04	3.893461	3.49219	0.061659	0.713647	2	3961	++
12	89349371	chr12:89349371:I	GC	G	0.03981	2.087133	0.333894	1.432702	3.040497	3.833169	1.28E-04	3.894046	6.371552	0.011596	0.843052	2	3961	++
6	31306420	rs115632882	A	G	0.08591	1.902886	0.272378	1.369024	2.64493	3.82967	1.29E-04	3.887879	1.281469	0.257626	0.219646	2	3961	++
5	6812323	rs143558088	T	C	0.022873	3.535852	0.858706	1.852788	6.747803	3.830315	1.29E-04	3.889015	1.136811	0.286327	0.120346	2	3962	++
4	54464421	rs62325482	G	A	0.032002	2.735372	0.561588	1.63466	4.577257	3.830923	1.29E-04	3.890086	0.074132	0.785412	0	2	3961	++
3	188415935	chr3:188415935:I	TGC	T	0.042371	2.354998	0.426305	1.51944	3.650039	3.831186	1.29E-04	3.89055	0.763403	0.382266	0	2	3961	++
3	188415913	rs16863543	A	G	0.042371	2.354957	0.426302	1.519406	3.649995	3.831063	1.29E-04	3.890332	0.763455	0.38225	0	2	3961	++
3	188415806	rs76669663	T	C	0.04237	2.354725	0.426284	1.519207	3.649752	3.830343	1.29E-04	3.889064	0.763069	0.38237	0	2	3961	++
3	188415793	rs78160496	A	C	0.04237	2.354699	0.426288	1.519174	3.64975	3.8302	1.29E-04	3.888813	0.763018	0.382386	0	2	3961	++
3	188415789	rs111515136	T	C	0.04237	2.354699	0.426288	1.519174	3.64975	3.8302	1.29E-04	3.888813	0.763018	0.382386	0	2	3961	++
3	109774169	rs73207524	A	T	0.086051	1.856026	0.256907	1.352487	2.547033	3.829916	1.29E-04	3.888311	1.609059	0.204624	0.378519	2	3961	++
3	109774168	rs73207523	T	C	0.086051	1.856026	0.256907	1.352487	2.547033	3.829916	1.29E-04	3.888311	1.609059	0.204624	0.378519	2	3961	++
3	107430896	rs9874584	C	T	0.144519	1.581857	0.168772	1.251063	2.000115	3.831341	1.29E-04	3.890823	1.062547	0.302635	0.058865	2	3960	++
1	80676941	chr1:80676941:D	T	TC	0.04534	2.735753	0.561847	1.634534	4.578887	3.829843	1.29E-04	3.888183	0.158673	0.690381	0	2	3961	++
17	74331680	rs388502	C	A	0.803208	0.641632	0.066489	0.511314	0.805165	-3.830878	1.29E-04	3.890006	2.461597	0.11666	0.59376	2	3960	--
10	33401803	rs72786176	G	A	0.091391	1.782984	0.233018	1.326269	2.396972	3.830263	1.29E-04	3.888923	2.049305	0.152276	0.51203	2	3962	++
6	31907837	rs2293751	A	G	0.508898	0.708068	0.058534	0.593342	0.844977	-3.827709	1.30E-04	3.884426	0.939738	0.332345	0	2	3960	--
6	31314274	rs112448553	G	A	0.085879	1.902261	0.272266	1.36862	2.643975	3.8281	1.30E-04	3.885114	1.334632	0.247983	0.25073	2	3961	++
6	31313677	rs112900019	T	C	0.085883	1.902278	0.272262	1.368644	2.643974	3.828258	1.30E-04	3.885392	1.334681	0.247974	0.250757	2	3961	++
6	31312941	rs114528009	T	C	0.085889	1.902308	0.272266	1.368666	2.644016	3.828353	1.30E-04	3.885559	1.334749	0.247962	0.250795	2	3962	++
6	31312729	rs111552825	A	G	0.085884	1.902654	0.272328	1.368891	2.644545	3.829226	1.30E-04	3.887096	1.336336	0.247681	0.251685	2	3961	++
6	31312656	rs111734522	T	C	0.085884	1.902692	0.272334	1.368918	2.644598	3.829345	1.30E-04	3.887306	1.336336	0.247681	0.251685	2	3961	++
6	31312607	rs111315550	C	G	0.085892	1.902373	0.272275	1.368713	2.644106	3.828556	1.30E-04	3.885917	1.334344	0.248034	0.250568	2	3960	++
6	31312492	rs112809350	G	A	0.085892	1.90249	0.272296	1.36879	2.644283	3.828861	1.30E-04	3.886454	1.33455	0.247997	0.250684	2	3960	++
6	31312326	rs116628560	G	T	0.085892	1.902425	0.272287	1.368744	2.644193	3.82866	1.30E-04	3.886099	1.333944	0.248105	0.250343	2	3960	++
6	31312259	rs115751170	A	G	0.085892	1.902547	0.272304	1.368831	2.644362	3.82904	1.30E-04	3.886768	1.33455	0.247997	0.250684	2	3960	++
6	31312020	rs111910806	A	G	0.085895	1.902555	0.272305	1.368837	2.644373	3.829064	1.30E-04	3.886812	1.334146	0.248069	0.250457	2	3960	++
6	31311950	rs111662112	C	T	0.085895	1.902505	0.272298	1.368801	2.644304	3.82891	1.30E-04	3.88654	1.333741	0.248141	0.250229	2	3961	++
6	31311211	rs113144409	A	G	0.091328	1.878757	0.264418	1.360499	2.594438	3.82947	1.30E-04	3.887526	0.135682	0.712612	0	2	3960	++
5	84840378	chr5:84840378:I	GT	G	0.657523	0.698232	0.059844	0.580938	0.839208	-3.828244	1.30E-04	3.885367	0.091403	0.762401	0	2	3961	--
5	84627796	rs419016	T	C	0.642609	0.702053	0.059343	0.585741	0.841461	-3.827857	1.30E-04	3.884685	0.305344	0.580551	0	2	3962	--
3	188415681	rs76280339	T	C	0.042368	2.354526	0.426294	1.51899	3.649656	3.829454	1.30E-04	3.887498	0.762941	0.38241	0	2	3962	++
3	188415648	rs115389480	A	G	0.042368	2.354473	0.426296	1.518932	3.649632	3.829214	1.30E-04	3.887076	0.762903	0.382422	0	2	3962	++
12	89348975	rs11105117	T	A	0.039836	2.084762	0.333475	1.431152	3.036877	3.827801	1.30E-04	3.884586	6.34379	0.011779	0.842366	2	3961	++
1	2221222	rs2643885	C	A	0.258582	1.463523	0.132271	1.204272	1.778585	3.828562	1.30E-04	3.885926	3.613364	0.057317	0.72325	2	3962	++
7	100072772	rs1962268	A	T	0.040996	2.437931	0.455846	1.544474	3.848242	3.826465	1.31E-04	3.882235	0.000702	0.978857	0	2	3962	++
6	4748933	rs9405778	G	A	0.948967	0.407168	0.076633	0.256968	0.645162	-3.826228	1.31E-04	3.881817	0.498338	0.480231	0	2	3961	--
6	32395656	rs116226625	T	A	0.209129	1.532291	0.153529	1.231374	1.906744	3.825847	1.31E-04	3.881147	0.632423	0.426468	0	2	3960	++
6	32395465	rs114282791	G	T	0.209122	1.532343	0.153534	1.231416	1.906809	3.82615	1.31E-04	3.88168	0.632906	0.426291	0	2	3962	++
6	31314652	rs114272716	G	A	0.085882	1.901647	0.272178	1.368178	2.643121	3.826178	1.31E-04	3.88173	1.330993	0.248629	0.248681	2	3962	++
20	5698185	rs6116909	T	C	0.242049	1.466378	0.133199	1.205307	1.783997	3.826758	1.31E-04	3.882752	1.905138	0.167504	0.475104	2	3962	++
12	26084543	rs1495650	A	T	0.910488	0.504965	0.076065	0.355877	0.716511	-3.827332	1.31E-04	3.883761	0.62784	0.428149	0	2	3961	--
10	33350092	rs11009204	A	G	0.102686	1.743739	0.220515	1.311529	2.318382	3.82611	1.31E-04	3.88161	1.756777	0.185027	0.430776	2	3962	++
6	32411376	rs116131107	G	T	0.209046	1.532436	0.153595	1.23139	1.907081	3.825263	1.32E-04	3.880119	0.633165	0.426197	0	2	3961	++
6	31315339	rs113186125	T	C	0.085896	1.901154	0.272139	1.367762	2.642556	3.82411	1.32E-04	3.87809	1.328324	0.249104	0.247171	2	3962	++
6	31308717	rs115384845	A	G	0.085908	1.901371	0.272117	1.368021	2.642657	3.825668	1.32E-04	3.880832	1.27237	0.259322	0.214065	2	3962	++
6	31308562	rs115646929	T	C	0.085921	1.901022	0.272061	1.367783	2.642149	3.824683	1.32E-04	3.879099	1.270312	0.259708	0.212792	2	3961	++
6	31308476	rs115728574	A	T	0.085921	1.901011	0.272059	1.367775	2.642133	3.824648	1.32E-04	3.879037	1.270246	0.259721	0.212751	2	3961	++
7	112263509	rs62473833	T	C	0.081638	1.876511	0.264033	1.359006	2.59108	3.823372	1.33E-04	3.876793	1.674387	0.195672	0.402767	2	3961	++
6	31315193	rs115101993	T	C	0.085521	1.909969	0.275158	1.37066	2.661477	3.822516	1.33E-04	3.875288	1.395223	0.237525	0.283269	2	3961	++
6	31313029	rs116509918	T	G	0.085937	1.900558	0.271972	1.367493	2.641416	3.823607	1.33E-04	3.877206	1.340713	0.246908	0.254128	2	3961	++
6	31309785	rs114123553	A	G	0.086753	1.898655	0.271421	1.366671	2.637718	3.822285	1.33E-04	3.87488	1.315493	0.251403	0.239828	2	3960	++
4	131238134	rs150712090	A	G	0.028067	3.208025	0.736359	1.764762	5.831621	3.822848	1.33E-04	3.875871	3.315254	0.06864	0.698364	2	3962	++
18	73293495	rs4258712	C	T	0.631526	1.427123	0.121392	1.189195	1.712655	3.822123	1.33E-04	3.874596	3.452859	0.063142	0.710385	2	3960	++
17	45394752	rs7218813	C	T	0.68261	0.695832	0.060243	0.577754	0.83804	-3.822296	1.33E-04	3.8749	1.384193	0.239388	0.277558	2	3962	--
10	33404728	rs10827201	C	G	0.091268	1.780825	0.232739	1.324658	2.394082	3.822181	1.33E-04	3.874698	1.95646	0.161892	0.488873	2	3960	++
8	130731402	rs4733726	T	C	0.167474	0.635863	0.06723	0.504093	0.802078	-3.82147	1.34E-04	3.873447	0.94368	0.331333	0	2	3962	--
6	3772940	rs10046321	C	T	0.325447	0.691793	0.060772	0.57268	0.83568	-3.821979	1.34E-04	3.874342	1.73471	0.187811	0.423535	2	3960	--
6	31315933	rs115691630	G	A	0.085908	1.899903	0.271947	1.366886	2.640769	3.820402	1.34E-04	3.871569	1.32083	0.250443	0.242901	2	3962	++
6	31315879	rs114255382	G	T	0.085907	1.900028	0.271965	1.366976	2.640943	3.820793	1.34E-04	3.872258	1.321569	0.250311	0.243323	2	3962	++
6	31315861	rs115440972	A	G	0.085906	1.900074	0.271972	1.367009	2.641006	3.820936	1.34E-04	3.872508	1.321837	0.250263	0.243477	2	3962	++
6	31315805	rs114537604	C	G	0.085905	1.900182	0.271993	1.367075	2.641181	3.82117	1.34E-04	3.87292	1.322526	0.250139	0.243871	2	3961	++
6	31315792	rs116030434	C	T	0.085905	1.900193	0.271995	1.367083	2.641197	3.821206	1.34E-04	3.872983	1.322593	0.250127	0.24391	2	3961	++
5	84826893	rs479076	A	G	0.64459	0.70126	0.05954	0.584562	0.841254	-3.821435	1.34E-04	3.873386	0.083315	0.772855	0	2	3961	--
2	31879529	rs77879785	A	G	0.036883	2.946171	0.639504	1.692743	5.127728	3.821652	1.34E-04	3.873767	0.246417	0.61961	0	2	3962	++
20	19166671	rs146801533	G	T	0.023737	3.310854	0.775074	1.79171	6.118041	3.821478	1.34E-04	3.873462	1.933599	0.164365	0.48283	2	3961	++
15	22829957	rs140870563	T	G	0.123863	1.775774	0.231149	1.322723	2.384002	3.821171	1.34E-04	3.872922	0.276802	0.598805	0	2	3960	++
10	33395605	rs12256121	G	A	0.197805	1.541536	0.156562	1.234674	1.924664	3.821415	1.34E-04	3.873352	0.170099	0.680024	0	2	3961	++
8	15207006	rs11203691	T	C	0.279535	0.689295	0.061119	0.569501	0.834287	-3.82009	1.35E-04	3.871022	0.478604	0.489055	0	2	3961	--
7	5935735	rs6956561	G	A	0.767144	0.645636	0.066259	0.515768	0.808205	-3.818411	1.35E-04	3.86807	0.224356	0.63574	0	2	3960	--
6	3773119	rs12206351	G	A	0.329003	0.693741	0.060563	0.575036	0.836949	-3.818969	1.35E-04	3.869052	1.427459	0.23218	0.299455	2	3961	--
6	31316044	rs114438551	T	C	0.08591	1.89963	0.271908	1.36669	2.64039	3.819547	1.35E-04	3.870068	1.319221	0.250732	0.241977	2	3962	++
6	31315138	rs115621804	A	G	0.08552	1.908686	0.274929	1.369825	2.659525	3.819269	1.35E-04	3.869578	1.387091	0.238897	0.279067	2	3961	++
6	31311449	rs111456260	A	T	0.086008	1.89852	0.271596	1.366192	2.638267	3.81862	1.35E-04	3.868438	1.308853	0.252602	0.235972	2	3960	++
4	96588654	rs79965461	C	G	0.401594	0.678356	0.062504	0.555848	0.827865	-3.818912	1.35E-04	3.868952	0.201811	0.653263	0	2	3960	--
4	180417262	rs1455693	A	G	0.186143	1.550303	0.159392	1.237895	1.941555	3.818737	1.35E-04	3.868644	0.05382	0.816544	0	2	3962	++
2	27424636	rs1395	A	G	0.70154	1.436929	0.124473	1.192961	1.73079	3.818544	1.35E-04	3.868305	0.525279	0.468599	0	2	3962	++
20	19145750	rs139160931	T	C	0.023743	3.307312	0.774142	1.789992	6.110813	3.818754	1.35E-04	3.868674	1.918106	0.166066	0.478652	2	3961	++
16	79505466	rs1895492	C	A	0.202372	1.56117	0.162764	1.242152	1.962119	3.819298	1.35E-04	3.869629	2.347889	0.125453	0.574085	2	3960	++
1	2221636	rs903922	T	A	0.470079	1.401276	0.113657	1.178509	1.666151	3.819431	1.35E-04	3.869863	2.013882	0.155866	0.503446	2	3960	++
11	24211064	chr11:24211064:D	T	TA	0.021688	3.551606	0.866599	1.853073	6.807022	3.818439	1.35E-04	3.868121	0.790495	0.373951	0	2	3960	++
8	61691411	chr8:61691411:D	A	ATACT	0.024238	3.019321	0.666948	1.712103	5.324621	3.817779	1.36E-04	3.86696	0.524533	0.468914	0	2	3962	++
6	3769327	rs11242878	C	A	0.369392	0.70082	0.059652	0.583901	0.84115	-3.817621	1.36E-04	3.866684	0.337498	0.561277	0	2	3960	--
6	31316234	rs115871695	C	A	0.085915	1.899045	0.271818	1.366281	2.639553	3.817818	1.36E-04	3.867029	1.315719	0.251362	0.239959	2	3961	++
6	31313367	rs111413053	C	T	0.086086	1.899118	0.271851	1.36629	2.63974	3.817671	1.36E-04	3.866771	1.31839	0.250881	0.241499	2	3961	++
6	141463937	rs189952520	T	A	0.021032	3.506735	0.849604	1.841511	6.677772	3.818021	1.36E-04	3.867387	3.657737	0.055809	0.726607	2	3960	++
3	107424894	rs13323455	G	A	0.144551	1.578811	0.168392	1.248764	1.99609	3.816664	1.36E-04	3.865002	1.125949	0.288641	0.11186	2	3961	++
16	15110793	rs142078345	A	G	0.073508	2.050103	0.322406	1.418187	2.963588	3.818246	1.36E-04	3.867781	1.059382	0.303356	0.056053	2	3962	++
1	53779516	rs79776869	A	G	0.060706	2.086065	0.334628	1.430193	3.042712	3.817916	1.36E-04	3.867201	0.077747	0.780375	0	2	3961	++
14	78373015	rs112307399	T	A	0.059748	1.901832	0.272768	1.367207	2.645514	3.817397	1.36E-04	3.86629	0.427178	0.513377	0	2	3961	++
14	100196224	rs186605489	A	G	0.028907	3.025748	0.669322	1.713876	5.34178	3.817782	1.36E-04	3.866965	0.201074	0.653855	0	2	3962	++
8	75964567	rs17296961	T	A	0.098891	0.564657	0.073299	0.420992	0.757348	-3.815371	1.37E-04	3.862731	0.126621	0.721961	0	2	3961	--
8	75962084	rs117595508	T	C	0.098896	0.564594	0.073291	0.420943	0.757267	-3.816059	1.37E-04	3.86394	0.126364	0.722232	0	2	3961	--
8	61770858	chr8:61770858:D	G	GTGA	0.024457	3.004678	0.661781	1.707587	5.287044	3.815918	1.37E-04	3.863693	0.591286	0.441922	0	2	3962	++
8	130737601	rs1074286	T	C	0.167234	0.636253	0.067289	0.504366	0.802627	-3.815128	1.37E-04	3.862305	0.930201	0.334811	0	2	3962	--
8	130728361	rs6986256	A	T	0.165319	0.633966	0.067507	0.501652	0.80118	-3.816013	1.37E-04	3.863859	1.24183	0.265119	0.194737	2	3962	--
6	32539129	rs9269273	A	T	0.241437	1.572838	0.166575	1.246352	1.984849	3.815199	1.37E-04	3.86243	0.023965	0.876975	0	2	3960	++
6	31316520	rs115724794	A	G	0.085918	1.898414	0.271722	1.36584	2.638652	3.815945	1.37E-04	3.86374	1.311954	0.252041	0.237778	2	3962	++
6	31316448	rs114397575	A	T	0.085918	1.898562	0.271743	1.365946	2.638857	3.816408	1.37E-04	3.864553	1.312823	0.251884	0.238283	2	3961	++
16	13001150	rs12920186	C	G	0.367805	0.698624	0.059982	0.581059	0.839974	-3.814958	1.37E-04	3.862007	0.087792	0.767004	0	2	3960	--
16	11288411	rs248842	C	A	0.592834	0.710935	0.05832	0.596628	0.847142	-3.814897	1.37E-04	3.8619	0.026726	0.870139	0	2	3962	--
15	53719336	rs10431760	G	A	0.354482	1.418572	0.118962	1.185407	1.6976	3.81654	1.37E-04	3.864785	0.010504	0.918367	0	2	3961	++
1	2221534	rs903924	G	A	0.470109	1.400749	0.113608	1.178077	1.66551	3.815385	1.37E-04	3.862757	2.004842	0.156798	0.501208	2	3960	++
10	48458363	rs11204224	G	T	0.02478	2.834152	0.599229	1.659662	4.83979	3.81556	1.37E-04	3.863064	1.391623	0.238131	0.281415	2	3961	++
8	130737391	rs3886937	C	T	0.167195	0.63638	0.06731	0.504453	0.802809	-3.813	1.38E-04	3.85857	0.929832	0.334907	0	2	3961	--
8	130736929	rs6985118	T	A	0.167214	0.636321	0.0673	0.504413	0.802724	-3.813995	1.38E-04	3.860316	0.929703	0.33494	0	2	3962	--
8	130736697	rs6470765	C	A	0.167214	0.636321	0.0673	0.504413	0.802724	-3.813995	1.38E-04	3.860316	0.929703	0.33494	0	2	3962	--
8	130735460	rs60228607	T	C	0.167214	0.636321	0.0673	0.504413	0.802724	-3.813995	1.38E-04	3.860316	0.929703	0.33494	0	2	3962	--
8	130735330	rs7841981	A	C	0.167214	0.636321	0.0673	0.504413	0.802724	-3.813995	1.38E-04	3.860316	0.929703	0.33494	0	2	3962	--
8	130733847	chr8:130733847:D	G	GAT	0.167214	0.636321	0.0673	0.504413	0.802724	-3.813995	1.38E-04	3.860316	0.929703	0.33494	0	2	3962	--
8	130730280	rs11984666	A	C	0.167212	0.636276	0.067295	0.504377	0.802668	-3.814586	1.38E-04	3.861354	0.928843	0.335164	0	2	3961	--
6	31316613	rs116684188	A	G	0.08592	1.897999	0.271656	1.365554	2.638051	3.814749	1.38E-04	3.86164	1.309463	0.252492	0.236328	2	3962	++
5	172504020	rs113863296	T	C	0.023683	3.834194	0.9758	1.921625	7.650317	3.813269	1.38E-04	3.859042	0.512957	0.473862	0	2	3962	++
4	70341191	rs10015297	G	C	0.101566	1.763919	0.227668	1.317691	2.361261	3.813975	1.38E-04	3.860282	0.072611	0.787573	0	2	3960	++
21	44565343	chr21:44565343:I	CCCAG	C	0.096457	1.759466	0.22626	1.315998	2.352376	3.813229	1.38E-04	3.858971	0.013462	0.907632	0	2	3962	++
16	11288428	rs248843	G	T	0.592841	0.710935	0.058324	0.59662	0.847154	-3.814591	1.38E-04	3.861363	0.026722	0.870149	0	2	3962	--
10	33377972	rs7901213	C	T	0.199647	1.529485	0.153119	1.229371	1.902863	3.81299	1.38E-04	3.858553	0.48201	0.487513	0	2	3962	++
7	7715974	rs73050008	C	T	0.028607	2.916818	0.629942	1.682133	5.057763	3.811862	1.39E-04	3.856574	2.410422	0.12053	0.585135	2	3962	++
6	31317065	rs115377772	C	T	0.085929	1.896943	0.271492	1.364818	2.636535	3.811644	1.39E-04	3.856191	1.303154	0.253638	0.232631	2	3961	++
6	31317063	rs114659560	G	A	0.085929	1.896954	0.271494	1.364827	2.636551	3.81168	1.39E-04	3.856254	1.303221	0.253626	0.23267	2	3961	++
4	96584545	rs7434838	C	G	0.565835	0.705981	0.059045	0.590253	0.844399	-3.811549	1.39E-04	3.856025	0.000288	0.986462	0	2	3960	--
4	167026146	rs17506208	C	T	0.085401	1.844941	0.254247	1.346617	2.527674	3.812573	1.39E-04	3.857822	1.680331	0.194881	0.404879	2	3961	++
17	34265359	rs11654215	T	C	0.161751	1.611387	0.178858	1.260826	2.05942	3.811652	1.39E-04	3.856206	0.755793	0.384648	0	2	3960	++
15	80445292	rs112474268	C	G	0.280798	0.688298	0.06135	0.568052	0.833999	-3.812956	1.39E-04	3.858493	0.661278	0.416109	0	2	3961	--
14	40583066	rs1547007	G	C	0.150712	1.606076	0.177127	1.258907	2.048983	3.812914	1.39E-04	3.858419	1.310636	0.252279	0.237012	2	3962	++
8	75973116	rs75819383	G	A	0.09885	0.565053	0.07335	0.421287	0.757881	-3.81068	1.40E-04	3.8545	0.128115	0.720394	0	2	3960	--
8	130737546	rs3886938	G	T	0.167214	0.636435	0.067347	0.504434	0.802977	-3.810247	1.40E-04	3.85374	0.927779	0.335441	0	2	3962	--
8	130734461	rs2062078	T	G	0.167214	0.636435	0.067347	0.504434	0.802977	-3.810247	1.40E-04	3.85374	0.927779	0.335441	0	2	3962	--
7	19436890	rs147768477	A	G	0.031273	2.980853	0.653706	1.699588	5.228021	3.810327	1.40E-04	3.853881	7.359214	0.006672	0.864116	2	3960	++
4	96584543	rs7434761	G	A	0.56583	0.706005	0.059047	0.590273	0.844428	-3.811178	1.40E-04	3.855375	0.000281	0.986633	0	2	3960	--
4	94538321	rs34565291	A	C	0.182429	1.578637	0.16857	1.24824	1.996486	3.810723	1.40E-04	3.854576	0.506402	0.4767	0	2	3961	++
4	94538319	rs34589807	T	C	0.18242	1.578709	0.168588	1.248276	1.996611	3.81083	1.40E-04	3.854763	0.506935	0.476469	0	2	3962	++
20	60366324	rs118114798	C	T	0.04204	2.427044	0.453452	1.538277	3.82931	3.811053	1.40E-04	3.855155	0.883288	0.347303	0	2	3960	++
16	11287901	rs794432	C	T	0.592497	0.711363	0.058323	0.59705	0.847563	-3.810445	1.40E-04	3.854089	0.025349	0.8735	0	2	3962	--
12	104241405	rs1805214	A	G	0.195351	1.517051	0.149335	1.224353	1.879721	3.810799	1.40E-04	3.85471	2.37743	0.1231	0.579378	2	3962	++
11	60118636	rs10897054	T	C	0.310066	0.696009	0.060401	0.577623	0.838658	-3.809732	1.40E-04	3.852839	0.62025	0.430954	0	2	3961	--
6	31318432	rs116388453	C	T	0.086007	1.896093	0.271376	1.364197	2.635375	3.808887	1.41E-04	3.851357	1.335052	0.247908	0.250966	2	3960	++
18	77624829	rs142650706	T	C	0.047386	2.440586	0.458414	1.542094	3.862578	3.80919	1.41E-04	3.851888	2.846122	0.091595	0.648645	2	3961	++
16	11287855	rs248840	C	T	0.592456	0.711459	0.058331	0.59713	0.847677	-3.808931	1.41E-04	3.851434	0.025193	0.873887	0	2	3961	--
10	33381781	rs6481832	A	G	0.199589	1.528652	0.153036	1.228702	1.901826	3.808105	1.41E-04	3.849986	0.492638	0.482753	0	2	3961	++
10	33381652	rs7898994	A	G	0.199589	1.528651	0.153033	1.228707	1.901816	3.808181	1.41E-04	3.850119	0.492612	0.482765	0	2	3961	++
10	33379800	rs6481830	A	G	0.199647	1.527827	0.152775	1.228389	1.900258	3.808233	1.41E-04	3.85021	0.499448	0.479743	0	2	3962	++
10	33378854	rs1923265	G	A	0.199646	1.528675	0.153015	1.228766	1.901784	3.808886	1.41E-04	3.851354	0.491439	0.483286	0	2	3962	++
8	130738457	rs4733732	T	C	0.16526	0.634608	0.067597	0.502119	0.802057	-3.806208	1.42E-04	3.846662	1.221718	0.269024	0.18148	2	3962	--
8	130731244	rs10956490	C	A	0.166891	0.636487	0.067397	0.504389	0.803181	-3.806752	1.42E-04	3.847616	0.920749	0.337279	0	2	3961	--
7	7707715	rs11763161	C	T	0.028617	2.910403	0.628295	1.678944	5.045103	3.806126	1.42E-04	3.846518	2.419711	0.119817	0.586727	2	3962	++
7	112217467	rs3128387	T	A	0.089504	1.824415	0.247783	1.33876	2.486249	3.807461	1.42E-04	3.848857	2.514845	0.112779	0.602361	2	3961	++
6	32600765	rs115912457	A	G	0.096698	1.817231	0.245412	1.336223	2.471391	3.80768	1.42E-04	3.849242	0.977668	0.322775	0	2	3961	++
6	31566168	rs115672668	G	C	0.087709	1.870651	0.263071	1.355031	2.582475	3.806716	1.42E-04	3.847551	0.380586	0.53729	0	2	3962	++
6	31318308	rs114696995	T	G	0.086002	1.895253	0.271237	1.363628	2.634138	3.806554	1.42E-04	3.847269	1.322703	0.250108	0.243972	2	3961	++
4	94579992	rs12505284	A	G	0.196076	1.543364	0.157689	1.234292	1.929828	3.806252	1.42E-04	3.846738	0.457474	0.498807	0	2	3961	++
4	180418551	rs2716838	T	C	0.18627	1.548147	0.159143	1.236227	1.938769	3.807361	1.42E-04	3.848682	0.058712	0.808543	0	2	3962	++
2	10587869	rs2430422	A	G	0.69928	1.451837	0.1294	1.198212	1.759146	3.80599	1.42E-04	3.84628	0.041504	0.838569	0	2	3960	++
18	53722555	rs2862915	A	C	0.100916	1.774178	0.231345	1.320743	2.383287	3.807445	1.42E-04	3.848829	0.746362	0.387631	0	2	3961	++
17	80515066	rs140640968	A	G	0.04907	2.509802	0.483181	1.562767	4.030739	3.807104	1.42E-04	3.848231	0.211668	0.645463	0	2	3960	++
1	70025525	rs76052508	G	T	0.046343	2.200281	0.374616	1.466033	3.30227	3.806728	1.42E-04	3.847573	0.179925	0.671438	0	2	3962	++
16	11287882	rs248841	A	G	0.592431	0.711547	0.05834	0.597201	0.847786	-3.807443	1.42E-04	3.848825	0.025312	0.873591	0	2	3961	--
15	53720490	rs4613011	T	A	0.332908	1.427095	0.121808	1.188351	1.713804	3.807505	1.42E-04	3.848934	0.03047	0.861429	0	2	3960	++
11	37512517	rs58170436	A	C	0.106524	0.582723	0.072178	0.441253	0.769549	-3.806226	1.42E-04	3.846694	0.7123	0.398681	0	2	3962	--
10	33379958	rs6481831	G	T	0.199643	1.528161	0.152943	1.228394	1.901082	3.806446	1.42E-04	3.847079	0.497508	0.480597	0	2	3962	++
6	33811447	rs13193499	T	C	0.40673	0.704853	0.059293	0.588639	0.844012	-3.804823	1.43E-04	3.844236	1.55988	0.211683	0.358925	2	3960	--
2	11269539	rs72785429	T	C	0.28529	0.691003	0.061118	0.571212	0.835917	-3.80513	1.43E-04	3.844774	0.070792	0.790187	0	2	3960	--
2	11269525	rs72785428	C	A	0.285283	0.691	0.061118	0.571209	0.835912	-3.805182	1.43E-04	3.844865	0.070686	0.79034	0	2	3961	--
16	17263531	rs113797602	A	G	0.074983	1.920234	0.279631	1.372157	2.687229	3.805222	1.43E-04	3.844935	0.462285	0.496558	0	2	3961	++
7	11610175	rs55656919	G	C	0.022942	3.401759	0.812162	1.809922	6.393628	3.80282	1.44E-04	3.840729	0.344071	0.557489	0	2	3961	++
6	31315027	rs116163362	G	A	0.085681	1.902554	0.273895	1.36572	2.650407	3.802734	1.44E-04	3.840578	1.353641	0.244643	0.261252	2	3962	++
6	31315005	rs116480141	T	C	0.085681	1.902611	0.273903	1.36576	2.650485	3.802909	1.44E-04	3.840885	1.353979	0.244584	0.261436	2	3962	++
18	53709083	rs75294304	C	T	0.096014	1.792174	0.237444	1.326783	2.420807	3.803222	1.44E-04	3.841433	0.369247	0.543415	0	2	3961	++
17	45403057	rs12948299	C	T	0.664141	0.692498	0.060945	0.573046	0.836851	-3.803741	1.44E-04	3.84234	0.595067	0.440466	0	2	3961	--
1	177016866	rs78024942	G	A	0.027267	3.436143	0.825028	1.819089	6.490658	3.803886	1.44E-04	3.842596	4.270517	0.038779	0.765836	2	3961	++
11	37517867	rs11034175	T	A	0.109459	0.589859	0.07167	0.449386	0.774242	-3.803768	1.44E-04	3.842387	0.72598	0.394189	0	2	3961	--
9	81976860	rs140067271	C	A	0.033741	3.161681	0.722118	1.746329	5.724138	3.80089	1.45E-04	3.837351	0.667647	0.413873	0	2	3960	++
9	10517912	rs181581280	A	G	0.026929	2.921324	0.632766	1.681103	5.07651	3.802465	1.45E-04	3.840107	2.508692	0.11322	0.601386	2	3961	++
6	32391192	rs114882497	C	T	0.210063	1.528722	0.15327	1.228313	1.902602	3.802213	1.45E-04	3.839665	0.701384	0.402319	0	2	3961	++
6	31315058	rs116573227	G	C	0.085682	1.902408	0.273874	1.365614	2.650203	3.802279	1.45E-04	3.839781	1.352763	0.244796	0.260772	2	3962	++
6	30038647	rs9261290	C	T	0.058935	2.103144	0.341588	1.433633	3.08532	3.802314	1.45E-04	3.839843	1.124952	0.288855	0.111073	2	3962	++
6	30032522	rs8321	C	A	0.058935	2.103144	0.341588	1.433633	3.08532	3.802314	1.45E-04	3.839843	1.124952	0.288855	0.111073	2	3962	++
5	84838689	rs159830	T	C	0.643319	0.703332	0.059542	0.586629	0.84325	-3.801777	1.45E-04	3.838903	0.097935	0.754322	0	2	3962	--
19	2151761	rs75580960	C	T	0.157709	1.600417	0.17577	1.255908	2.039429	3.802381	1.45E-04	3.83996	1.225725	0.26824	0.184156	2	3960	++
11	102795606	rs1892971	A	G	0.283443	0.693087	0.060905	0.573714	0.837299	-3.80127	1.45E-04	3.838015	0.006471	0.935886	0	2	3962	--
4	38419843	rs1487618	G	A	0.048539	2.152453	0.358682	1.449437	3.19645	3.799763	1.46E-04	3.835379	0.786446	0.375177	0	2	3960	++
16	11290218	rs4780347	A	G	0.593482	0.711394	0.058467	0.5968	0.847993	-3.79991	1.46E-04	3.835636	0.025633	0.872801	0	2	3961	--
15	88422512	rs76348266	T	C	0.024016	2.995503	0.66056	1.700806	5.275755	3.799121	1.46E-04	3.834256	0.026334	0.871088	0	2	3961	++
11	60311515	rs2226681	T	C	0.382635	1.41307	0.117774	1.182233	1.688978	3.799627	1.46E-04	3.835141	2.027277	0.154497	0.506727	2	3962	++
11	60290257	rs4939392	C	T	0.569181	0.710159	0.058649	0.595207	0.847311	-3.799107	1.46E-04	3.834232	0.536064	0.464069	0	2	3962	--
11	123440001	rs73027990	G	C	0.113726	1.730727	0.217625	1.304182	2.296777	3.799549	1.46E-04	3.835005	2.497099	0.114056	0.599535	2	3962	++
8	61725148	rs191615138	C	G	0.024169	2.46393	0.467744	1.547151	3.923954	3.798161	1.47E-04	3.832577	0.019353	0.88936	0	2	3962	++
6	4917407	rs74699274	A	G	0.030378	2.663756	0.539322	1.606686	4.416295	3.798304	1.47E-04	3.832827	1.592516	0.206967	0.372063	2	3961	++
6	4916053	rs79336076	A	T	0.030378	2.663791	0.539329	1.606707	4.416353	3.798355	1.47E-04	3.832916	1.592332	0.206993	0.37199	2	3961	++
6	31514247	rs9267488	G	A	0.087825	1.867682	0.262547	1.35309	2.577976	3.79889	1.47E-04	3.833852	0.409088	0.522433	0	2	3961	++
6	31498244	chr6:31498244:I	GC	G	0.087803	1.867687	0.262547	1.353096	2.577981	3.798919	1.47E-04	3.833903	0.410788	0.52157	0	2	3960	++
6	31316080	rs115924783	T	C	0.089371	1.880826	0.266978	1.357548	2.605805	3.797659	1.47E-04	3.8317	0.777693	0.377848	0	2	3961	++
5	84811723	rs612777	A	G	0.643762	0.703024	0.059645	0.58612	0.843245	-3.797474	1.47E-04	3.831376	0.068832	0.793045	0	2	3961	--
5	84811200	rs507798	G	C	0.643768	0.703021	0.059645	0.586117	0.843242	-3.797516	1.47E-04	3.83145	0.068859	0.793005	0	2	3962	--
5	84608588	rs307271	T	C	0.592181	0.711779	0.058436	0.597244	0.848278	-3.79829	1.47E-04	3.832804	1.576007	0.209337	0.365485	2	3962	--
3	64578819	rs80199750	C	G	0.022355	3.63458	0.901653	1.867341	7.074324	3.797973	1.47E-04	3.832249	0.005231	0.942342	0	2	3962	++
2	60871428	rs78583153	T	C	0.048891	2.235023	0.387338	1.475841	3.384734	3.798176	1.47E-04	3.832603	2.513462	0.112878	0.602142	2	3961	++
12	90525874	rs73212062	A	G	0.176287	1.597462	0.174985	1.25449	2.0342	3.798703	1.47E-04	3.833525	0.595486	0.440306	0	2	3960	++
12	47529402	rs78826286	C	A	0.022278	3.08359	0.693468	1.724393	5.51413	3.797439	1.47E-04	3.831315	1.305119	0.25328	0.233786	2	3962	++
1	2221634	rs903923	C	G	0.467841	1.399337	0.113649	1.176584	1.664261	3.798284	1.47E-04	3.832793	1.514129	0.21851	0.339554	2	3962	++
11	104026381	rs76173919	T	C	0.058314	2.045511	0.322218	1.413964	2.959138	3.798693	1.47E-04	3.833507	0.778125	0.377715	0	2	3962	++
7	27661605	chr7:27661605:D	C	CCCAGCACTTTGGGAGG	0.052307	2.17516	0.366743	1.456343	3.248769	3.796658	1.48E-04	3.82995	2.555319	0.109924	0.608659	2	3961	++
6	32610952	rs1138373	T	A	0.089277	1.921989	0.28071	1.371798	2.692846	3.797276	1.48E-04	3.83103	2.388876	0.122201	0.581393	2	3961	++
6	32602760	rs115513740	C	A	0.09739	1.805214	0.242092	1.330714	2.448908	3.796295	1.48E-04	3.829316	0.93103	0.334595	0	2	3962	++
6	32387432	rs115100928	A	G	0.092426	1.831735	0.250848	1.340072	2.503786	3.795726	1.48E-04	3.828321	1.270268	0.259716	0.212764	2	3961	++
6	26276650	rs9393692	G	A	0.646643	0.70035	0.060008	0.582734	0.841705	-3.797156	1.48E-04	3.830819	0.069405	0.792205	0	2	3962	--
6	106647818	rs7765235	C	T	0.129701	1.666957	0.197242	1.280364	2.170279	3.795863	1.48E-04	3.828559	0.058314	0.80918	0	2	3960	++
5	125762449	rs12521843	C	T	0.54024	1.405416	0.115554	1.17893	1.675412	3.79598	1.48E-04	3.828765	0.390015	0.532291	0	2	3960	++
18	53707835	rs73497018	A	G	0.096149	1.794249	0.238503	1.326783	2.426417	3.796155	1.48E-04	3.82907	0.345217	0.556833	0	2	3960	++
16	11288935	rs171591	C	G	0.59322	0.711694	0.058479	0.597075	0.848316	-3.79608	1.48E-04	3.82894	0.027305	0.868753	0	2	3962	--
12	90537361	rs73194623	A	G	0.176623	1.595467	0.17441	1.253624	2.030525	3.797349	1.48E-04	3.831158	0.578033	0.447085	0	2	3960	++
6	32602698	rs114657319	T	C	0.096584	1.812195	0.244421	1.333131	2.463412	3.795647	1.49E-04	3.828182	0.91823	0.33794	0	2	3962	++
6	31558702	rs3130063	T	C	0.086108	1.895578	0.272043	1.362374	2.637467	3.794992	1.49E-04	3.827038	0.488855	0.484438	0	2	3961	++
18	73296800	rs6566107	C	T	0.364589	0.704588	0.059475	0.588017	0.844268	-3.794603	1.49E-04	3.826359	1.614198	0.203903	0.380497	2	3962	--
9	4679078	rs3758245	G	C	0.147114	1.668184	0.19772	1.280653	2.172983	3.793998	1.50E-04	3.825302	0.003418	0.953377	0	2	3961	++
6	3772824	rs10046319	C	T	0.32816	0.695217	0.060737	0.576173	0.838857	-3.793714	1.50E-04	3.824805	1.444353	0.229436	0.307649	2	3960	--
5	84627015	rs5006443	C	A	0.641613	0.704396	0.059521	0.587735	0.844214	-3.79319	1.50E-04	3.82389	0.253565	0.614576	0	2	3961	--
5	84626990	rs5006442	C	T	0.641613	0.704396	0.059521	0.587735	0.844214	-3.79319	1.50E-04	3.82389	0.253565	0.614576	0	2	3962	--
5	84626881	rs397615	A	G	0.641614	0.704393	0.059521	0.587733	0.84421	-3.793232	1.50E-04	3.823963	0.253618	0.614539	0	2	3961	--
5	84626785	rs385079	T	G	0.641614	0.704391	0.05952	0.587731	0.844207	-3.793273	1.50E-04	3.824036	0.253671	0.614502	0	2	3962	--
6	32381280	rs115613607	C	G	0.0922	1.830458	0.250646	1.339191	2.501939	3.791838	1.51E-04	3.82153	1.202007	0.272921	0.168058	2	3961	++
6	31761213	rs148571049	A	G	0.086802	1.86837	0.263203	1.352492	2.581018	3.791595	1.51E-04	3.821104	0.608836	0.435226	0	2	3961	++
5	84838957	rs159828	T	A	0.642259	0.70444	0.059537	0.587748	0.8443	-3.791677	1.51E-04	3.821249	0.122358	0.726491	0	2	3962	--
2	56119510	rs727877	T	A	0.067722	1.937765	0.28638	1.37646	2.727962	3.791032	1.51E-04	3.820122	3.20003	0.073637	0.687503	2	3960	++
20	19106118	rs117879218	G	A	0.022754	3.64185	0.905638	1.866799	7.104714	3.790828	1.51E-04	3.819766	2.835933	0.092177	0.647382	2	3961	++
1	7472111	rs143440361	C	T	0.045832	2.446285	0.462135	1.540501	3.884652	3.79135	1.51E-04	3.820677	0.73895	0.389997	0	2	3961	++
11	60124417	rs12789997	A	G	0.417262	1.405464	0.115713	1.178667	1.675901	3.790816	1.51E-04	3.819745	0.00031	0.985948	0	2	3960	++
7	27560822	rs940525	T	C	0.614336	0.707729	0.059108	0.591878	0.846256	-3.790328	1.52E-04	3.818893	0.078001	0.780025	0	2	3962	--
6	32500957	rs113076865	T	A	0.12515	1.827208	0.249713	1.337771	2.49571	3.789372	1.52E-04	3.817225	1.30272	0.253717	0.232375	2	3960	++
6	32454545	rs114939472	T	A	0.205441	1.627026	0.184705	1.265004	2.092652	3.790699	1.52E-04	3.81954	0.088684	0.765857	0	2	3960	++
5	84627078	rs379148	G	T	0.641039	0.704622	0.059543	0.587918	0.844492	-3.789523	1.52E-04	3.817488	0.248717	0.61798	0	2	3962	--
3	107450331	rs9862385	G	A	0.15278	1.59465	0.174473	1.252683	2.02997	3.789436	1.52E-04	3.817336	0.748188	0.38705	0	2	3961	++
21	44545604	chr21:44545604:D	T	TGAAAA	0.101041	1.743786	0.222308	1.308061	2.324653	3.790706	1.52E-04	3.819552	0.427745	0.513097	0	2	3961	++
19	53539860	rs329746	T	C	0.448857	1.46889	0.13513	1.204034	1.792007	3.790353	1.52E-04	3.818936	0.326567	0.567688	0	2	3960	++
10	33404525	rs10450319	T	C	0.091598	1.771065	0.231244	1.317828	2.380184	3.789961	1.52E-04	3.818252	1.927998	0.164978	0.481327	2	3960	++
6	40212720	rs6940128	A	C	0.104493	1.727073	0.217012	1.301729	2.2914	3.787999	1.53E-04	3.814828	1.163821	0.280675	0.140761	2	3962	++
6	32689191	rs114590734	A	G	0.527176	0.698656	0.060372	0.580326	0.841113	-3.78757	1.53E-04	3.814081	0.096666	0.755868	0	2	3960	--
5	84813168	rs413927	T	C	0.643236	0.703804	0.059683	0.586825	0.844101	-3.787483	1.53E-04	3.813929	0.072804	0.787298	0	2	3961	--
4	164885833	chr4:164885833:D	C	CTCTTT	0.042397	2.570232	0.506636	1.577225	4.188425	3.788907	1.53E-04	3.816412	1.146306	0.284324	0.127632	2	3961	++
17	45401757	rs35161461	G	A	0.679563	0.688863	0.061645	0.568038	0.835388	-3.787923	1.53E-04	3.814696	1.040598	0.307682	0.039014	2	3960	--
14	40860076	rs4903751	A	G	0.959441	0.42633	0.07758	0.274274	0.662687	-3.788316	1.53E-04	3.815383	0.110404	0.739685	0	2	3961	--
12	104936731	rs1704903	A	G	0.568152	0.711447	0.058631	0.59653	0.848502	-3.787724	1.53E-04	3.814349	0.005962	0.938456	0	2	3962	--
7	43605181	rs28576097	A	T	0.145491	0.604825	0.070706	0.466241	0.784601	-3.787015	1.54E-04	3.813113	0.573998	0.448675	0	2	3961	--
5	84822435	rs420268	G	T	0.642396	0.703813	0.059693	0.586814	0.844139	-3.786677	1.54E-04	3.812524	0.097256	0.755148	0	2	3961	--
5	84627543	rs411680	C	G	0.641487	0.704996	0.059545	0.588288	0.844856	-3.785864	1.54E-04	3.811106	0.259716	0.610315	0	2	3962	--
5	84627534	rs380859	G	T	0.64142	0.704975	0.059547	0.588262	0.844843	-3.785892	1.54E-04	3.811154	0.256466	0.612559	0	2	3962	--
4	115219231	rs11734120	G	A	0.102902	1.798014	0.24028	1.327064	2.436094	3.786129	1.54E-04	3.811567	1.630721	0.201603	0.386775	2	3961	++
2	46696236	rs4952825	A	G	0.112255	1.697751	0.207545	1.290962	2.232722	3.787419	1.54E-04	3.813817	1.296386	0.254874	0.228625	2	3962	++
2	31843946	rs34093135	C	T	0.037053	2.914993	0.632355	1.675578	5.071196	3.787079	1.54E-04	3.813224	0.256541	0.612507	0	2	3961	++
22	39871943	rs78569477	T	C	0.023878	3.327517	0.786525	1.785929	6.199782	3.786615	1.54E-04	3.812415	7.863451	0.005044	0.872829	2	3960	++
2	213289644	rs7570330	G	C	0.239586	0.676851	0.06317	0.553037	0.828384	-3.786621	1.54E-04	3.812425	0.06091	0.805063	0	2	3961	--
21	44319614	rs112775599	A	G	0.022301	3.858086	0.98989	1.917902	7.760995	3.786215	1.54E-04	3.811718	0.050187	0.822738	0	2	3962	++
16	22905414	rs72770557	C	T	0.032629	2.725605	0.563118	1.621893	4.5804	3.785952	1.54E-04	3.811259	0.415232	0.519326	0	2	3960	++
12	90549906	rs73194652	C	T	0.173995	1.599843	0.176264	1.254366	2.040472	3.785893	1.54E-04	3.811157	0.344317	0.557348	0	2	3960	++
12	90547474	rs73194649	T	C	0.174004	1.599891	0.176263	1.254415	2.040514	3.78628	1.54E-04	3.811831	0.345676	0.556571	0	2	3960	++
12	90206226	rs12816038	C	T	0.218153	1.572476	0.167553	1.244073	1.987569	3.787216	1.54E-04	3.813464	0.409523	0.522212	0	2	3960	++
11	123439412	rs73027988	T	G	0.113878	1.724073	0.2161	1.300517	2.285573	3.786761	1.54E-04	3.812669	2.548961	0.110367	0.607683	2	3961	++
10	48433720	rs12769499	G	A	0.163893	0.637004	0.067665	0.504381	0.804499	-3.786439	1.54E-04	3.812108	1.066821	0.301665	0.062636	2	3961	--
7	30931317	rs16875372	C	G	0.130036	1.668447	0.198218	1.27994	2.174881	3.78493	1.55E-04	3.809477	1.229698	0.267466	0.186792	2	3962	++
6	30063674	rs115236446	C	G	0.058935	2.102888	0.34277	1.431059	3.090116	3.785144	1.55E-04	3.80985	1.13934	0.285792	0.122299	2	3962	++
5	84813532	rs364285	A	G	0.643074	0.704056	0.059692	0.58706	0.844368	-3.784494	1.55E-04	3.808717	0.074055	0.785522	0	2	3962	--
5	84629684	rs426867	T	C	0.641469	0.705119	0.059551	0.5884	0.844991	-3.784271	1.55E-04	3.808328	0.2604	0.609845	0	2	3962	--
5	84629639	rs376088	A	C	0.641469	0.705119	0.059551	0.5884	0.844991	-3.784271	1.55E-04	3.808328	0.2604	0.609845	0	2	3962	--
5	84629509	rs427755	T	C	0.641494	0.705021	0.059545	0.588312	0.844882	-3.785581	1.55E-04	3.810612	0.259899	0.610189	0	2	3962	--
5	84629092	rs11741975	C	G	0.64147	0.705116	0.05955	0.588397	0.844988	-3.784312	1.55E-04	3.808401	0.260454	0.609809	0	2	3962	--
5	84628524	rs408829	A	G	0.641471	0.705113	0.05955	0.588395	0.844985	-3.784354	1.55E-04	3.808473	0.260508	0.609772	0	2	3962	--
5	84628202	rs376018	T	C	0.641471	0.70511	0.059551	0.58839	0.844985	-3.784305	1.55E-04	3.808387	0.260593	0.609713	0	2	3962	--
5	84628120	rs434346	C	T	0.641473	0.70511	0.059551	0.58839	0.844985	-3.784305	1.55E-04	3.808387	0.260593	0.609713	0	2	3962	--
5	84628020	rs378203	T	C	0.641473	0.705099	0.05955	0.58838	0.844971	-3.784479	1.55E-04	3.808692	0.26054	0.60975	0	2	3962	--
5	84627727	rs373414	G	A	0.641475	0.705096	0.05955	0.588378	0.844968	-3.784521	1.55E-04	3.808765	0.260593	0.609713	0	2	3961	--
5	84627612	rs75735691	T	C	0.641476	0.705093	0.05955	0.588376	0.844965	-3.784563	1.55E-04	3.808837	0.260647	0.609676	0	2	3962	--
5	84627110	rs435792	C	T	0.641478	0.705074	0.05955	0.588357	0.844946	-3.784755	1.55E-04	3.809172	0.260625	0.609691	0	2	3962	--
5	84626297	rs406625	C	T	0.641483	0.705054	0.059552	0.588332	0.844934	-3.784766	1.55E-04	3.809191	0.260694	0.609644	0	2	3961	--
5	115945766	rs73780638	C	T	0.041036	2.437622	0.459694	1.536622	3.866924	3.784715	1.55E-04	3.809103	0.000429	0.983475	0	2	3962	++
2	46763373	rs3829836	G	A	0.120794	1.680542	0.20211	1.284407	2.198853	3.784948	1.55E-04	3.809509	2.737225	0.098035	0.634667	2	3962	++
1	53907994	rs116141579	T	C	0.056461	2.145944	0.357526	1.445192	3.186479	3.785669	1.55E-04	3.810765	1.185726	0.276193	0.156635	2	3962	++
8	61633079	rs117447137	A	G	0.024343	2.99141	0.66113	1.695595	5.27752	3.783014	1.56E-04	3.806137	0.539209	0.462761	0	2	3960	++
6	32240072	rs150470445	A	T	0.089894	1.84548	0.256059	1.343604	2.534822	3.783963	1.56E-04	3.807792	1.454387	0.227825	0.312425	2	3962	++
6	31080016	rs2233974	G	C	0.115436	1.741222	0.221857	1.306382	2.320803	3.783127	1.56E-04	3.806335	0.027148	0.869128	0	2	3961	++
5	84630107	rs385071	C	G	0.641469	0.705126	0.059551	0.588405	0.845	-3.784162	1.56E-04	3.808139	0.2604	0.609845	0	2	3962	--
5	84630069	rs421212	G	T	0.641469	0.705126	0.059551	0.588405	0.845	-3.784162	1.56E-04	3.808139	0.2604	0.609845	0	2	3962	--
5	84630004	rs365809	T	C	0.641469	0.705126	0.059551	0.588405	0.845	-3.784162	1.56E-04	3.808139	0.2604	0.609845	0	2	3962	--
5	84629827	rs387011	C	T	0.64147	0.705123	0.059551	0.588403	0.844997	-3.784204	1.56E-04	3.808212	0.260454	0.609809	0	2	3962	--
5	84629327	rs384911	A	C	0.641453	0.705185	0.059555	0.588458	0.845067	-3.783354	1.56E-04	3.80673	0.259347	0.610569	0	2	3962	--
5	84629104	rs11745397	C	T	0.641449	0.705166	0.059556	0.588436	0.845052	-3.783446	1.56E-04	3.806892	0.260324	0.609897	0	2	3962	--
4	70356195	rs3822179	A	C	0.074818	1.921962	0.281513	1.370196	2.69592	3.784236	1.56E-04	3.808267	1.764545	0.184059	0.433282	2	3961	++
4	56433955	rs77052204	G	A	0.084694	1.930444	0.284369	1.37308	2.714054	3.784019	1.56E-04	3.807889	0.161616	0.687673	0	2	3961	++
21	44545047	chr21:44545047:I	TA	T	0.100883	1.743113	0.222483	1.307047	2.324663	3.782941	1.56E-04	3.806011	0.441485	0.506406	0	2	3960	++
17	34271139	rs11080367	T	G	0.112444	1.73559	0.220041	1.304311	2.309476	3.782792	1.56E-04	3.805751	0.013555	0.907314	0	2	3960	++
12	114078607	chr12:114078607:D	A	ATG	0.474146	0.715746	0.058098	0.601874	0.851162	-3.782864	1.56E-04	3.805876	0.506068	0.476846	0	2	3961	--
11	60134042	rs12573958	A	G	0.692449	1.436324	0.125336	1.190666	1.732666	3.783518	1.56E-04	3.807017	0.480891	0.488019	0	2	3960	++
11	43565012	rs35262109	T	A	0.077423	1.901567	0.274765	1.363029	2.652885	3.78308	1.56E-04	3.806253	0.069731	0.791729	0	2	3961	++
9	134228270	rs111388810	G	A	0.036074	2.600185	0.518141	1.584628	4.266592	3.781941	1.57E-04	3.804269	0.000007	0.997916	0	2	3962	++
6	32420286	rs139300813	A	G	0.217123	1.519778	0.151215	1.223397	1.88796	3.781751	1.57E-04	3.803939	0.809626	0.368231	0	2	3962	++
5	84818087	rs3105122	C	T	0.639366	0.703336	0.059823	0.586083	0.844047	-3.782147	1.57E-04	3.804627	0.122493	0.726346	0	2	3960	--
5	84629958	rs452618	A	C	0.641469	0.704721	0.059644	0.587819	0.844871	-3.781568	1.57E-04	3.803619	0.26065	0.609674	0	2	3962	--
19	17067856	rs75906152	C	T	0.044413	2.60158	0.518679	1.584969	4.270251	3.781613	1.57E-04	3.803697	1.341147	0.246832	0.25437	2	3961	++
17	34274181	rs4796140	C	T	0.167549	1.610686	0.179891	1.258099	2.062085	3.781518	1.57E-04	3.803532	0.07083	0.790132	0	2	3960	++
15	53431797	rs145240899	T	C	0.066149	2.123022	0.349921	1.437177	3.136163	3.781957	1.57E-04	3.804296	0.012767	0.910038	0	2	3960	++
8	141172492	rs75040581	T	C	0.20536	1.533962	0.155718	1.228755	1.91498	3.779957	1.58E-04	3.800814	1.376608	0.24068	0.273577	2	3960	++
6	32347070	chr6:32347070:D	A	AAT	0.092226	1.8285	0.250646	1.337233	2.500247	3.780366	1.58E-04	3.801526	1.17967	0.277423	0.152305	2	3961	++
6	32346463	chr6:32346463:D	A	ATTTTGTG	0.093813	1.81953	0.247706	1.334025	2.481729	3.779958	1.58E-04	3.800816	0.888189	0.345969	0	2	3960	++
5	84823277	rs375536	T	C	0.642858	0.704399	0.059708	0.587371	0.844743	-3.780132	1.58E-04	3.801117	0.075635	0.783302	0	2	3962	--
5	84822809	rs414692	C	T	0.64286	0.704396	0.059708	0.587368	0.84474	-3.780174	1.58E-04	3.801191	0.075664	0.783261	0	2	3961	--
5	84822780	rs425542	T	A	0.642861	0.704396	0.059708	0.587368	0.84474	-3.780174	1.58E-04	3.801191	0.075664	0.783261	0	2	3962	--
5	84822397	rs596598	C	G	0.642862	0.704396	0.059708	0.587368	0.84474	-3.780174	1.58E-04	3.801191	0.075664	0.783261	0	2	3962	--
5	84822345	rs576581	A	G	0.642862	0.704396	0.059708	0.587368	0.84474	-3.780174	1.58E-04	3.801191	0.075664	0.783261	0	2	3961	--
5	84820993	rs395495	T	C	0.642865	0.70439	0.059707	0.587364	0.844733	-3.780263	1.58E-04	3.801347	0.075577	0.783383	0	2	3961	--
5	84820750	rs446035	G	C	0.642867	0.704387	0.059707	0.587361	0.84473	-3.780305	1.58E-04	3.80142	0.075606	0.783342	0	2	3960	--
5	84819698	rs404084	A	G	0.64287	0.704376	0.059706	0.587352	0.844716	-3.780479	1.58E-04	3.801722	0.075577	0.783383	0	2	3961	--
5	84818656	rs373272	G	A	0.642873	0.704379	0.059706	0.587354	0.844719	-3.780437	1.58E-04	3.801649	0.075548	0.783423	0	2	3961	--
5	84818364	rs412013	G	T	0.642873	0.704374	0.059706	0.58735	0.844714	-3.780503	1.58E-04	3.801764	0.07552	0.783464	0	2	3961	--
5	84818190	rs1697833	G	T	0.642874	0.704374	0.059706	0.58735	0.844714	-3.780503	1.58E-04	3.801764	0.07552	0.783464	0	2	3962	--
5	84817409	rs800837	A	G	0.642875	0.70437	0.059706	0.587347	0.844709	-3.780568	1.58E-04	3.801878	0.075491	0.783504	0	2	3961	--
5	84816714	rs574394	A	G	0.642879	0.704374	0.059706	0.58735	0.844714	-3.780503	1.58E-04	3.801764	0.07552	0.783464	0	2	3960	--
5	84816659	rs1972728	A	G	0.642879	0.704374	0.059706	0.58735	0.844714	-3.780503	1.58E-04	3.801764	0.07552	0.783464	0	2	3960	--
5	84815235	rs669594	T	G	0.642883	0.704366	0.059705	0.587343	0.844704	-3.780634	1.58E-04	3.801993	0.075462	0.783544	0	2	3961	--
5	84814840	rs657904	A	G	0.642881	0.70437	0.059706	0.587347	0.844709	-3.780568	1.58E-04	3.801878	0.075491	0.783504	0	2	3962	--
5	84628664	rs386330	G	A	0.641519	0.705271	0.059583	0.588487	0.84523	-3.780546	1.58E-04	3.801839	0.262031	0.608728	0	2	3961	--
3	131696984	rs182687176	C	A	0.061747	2.368043	0.435466	1.51453	3.702552	3.780318	1.58E-04	3.801442	0.002055	0.963841	0	2	3961	++
2	41441156	rs115156355	G	A	0.057705	2.298707	0.411024	1.4931	3.53898	3.780834	1.58E-04	3.802341	2.31868	0.127828	0.56872	2	3960	++
1	8959107	rs141282582	T	G	0.024112	3.176164	0.730422	1.744538	5.782632	3.780339	1.58E-04	3.80148	2.648027	0.103678	0.62236	2	3961	++
1	60959033	rs148292634	C	T	0.042396	2.327172	0.421056	1.501902	3.605914	3.780406	1.58E-04	3.801595	0.076019	0.782767	0	2	3960	++
8	130732739	rs7815298	C	T	0.164655	0.636485	0.067848	0.503502	0.804591	-3.778242	1.59E-04	3.797828	1.233912	0.266648	0.189569	2	3960	--
8	130731376	rs4733725	T	C	0.164657	0.636457	0.067845	0.50348	0.804555	-3.778614	1.59E-04	3.798475	1.233285	0.266769	0.189158	2	3962	--
6	4751310	rs6932786	T	C	0.959517	0.398598	0.077168	0.247349	0.642332	-3.77827	1.59E-04	3.797877	0.428271	0.512839	0	2	3962	--
5	84626921	chr5:84626921:D	G	GAGAT	0.641013	0.70533	0.059607	0.5885	0.845352	-3.778358	1.59E-04	3.79803	0.248258	0.618304	0	2	3962	--
5	84626472	rs12697755	C	T	0.640206	0.704886	0.059663	0.587946	0.845085	-3.778635	1.59E-04	3.798512	0.274568	0.600284	0	2	3962	--
21	44545045	chr21:44545045:D	C	CT	0.100921	1.741988	0.222321	1.306239	2.323098	3.77891	1.59E-04	3.798991	0.436071	0.509025	0	2	3962	++
17	45396087	rs6504833	G	A	0.666709	0.700728	0.060222	0.582692	0.842674	-3.778832	1.59E-04	3.798854	1.546067	0.213717	0.353198	2	3962	--
12	47526912	rs12308658	T	C	0.022293	3.064317	0.688913	1.714047	5.478286	3.777932	1.59E-04	3.797289	1.276314	0.258585	0.216494	2	3961	++
12	104936190	rs2665748	A	G	0.567669	0.71203	0.058686	0.597004	0.849217	-3.77812	1.59E-04	3.797616	0.002485	0.960244	0	2	3962	--
6	3781719	rs6596999	A	C	0.313983	0.697492	0.060683	0.578552	0.840883	-3.776812	1.60E-04	3.795339	2.088716	0.148391	0.521237	2	3962	--
6	32421272	rs116100805	A	G	0.217312	1.519133	0.151193	1.222795	1.887288	3.776732	1.60E-04	3.7952	0.804383	0.369786	0	2	3962	++
6	32394313	rs115026791	C	A	0.209801	1.524803	0.152945	1.22503	1.897932	3.777324	1.60E-04	3.796231	0.591673	0.441773	0	2	3962	++
6	30833951	chr6:30833951:D	C	CCCAGTT	0.076006	1.952289	0.292198	1.379581	2.762747	3.776378	1.60E-04	3.794584	0.000075	0.993075	0	2	3960	++
5	84814220	rs488160	G	A	0.642786	0.704566	0.059724	0.587508	0.844949	-3.777461	1.60E-04	3.796468	0.077522	0.780685	0	2	3961	--
4	167029707	rs151166364	A	C	0.08558	1.833715	0.25258	1.338658	2.511852	3.77669	1.60E-04	3.795127	1.737577	0.187446	0.424486	2	3960	++
22	36812274	rs60056458	C	G	0.134148	1.75187	0.225643	1.30961	2.343482	3.777023	1.60E-04	3.795706	0.851501	0.356128	0	2	3960	++
15	80444873	rs11856087	A	G	0.288116	0.69044	0.061609	0.569687	0.836788	-3.776666	1.60E-04	3.795086	0.187841	0.66472	0	2	3961	--
14	85198677	rs34483429	T	G	0.262286	1.460542	0.132965	1.199931	1.777755	3.777594	1.60E-04	3.796701	0.164004	0.685497	0	2	3961	++
8	75993150	rs17369640	A	G	0.098435	0.567625	0.073757	0.423062	0.761587	-3.776029	1.61E-04	3.793977	0.116477	0.732887	0	2	3962	--
6	32389545	rs115858912	G	A	0.221692	1.512196	0.14904	1.220078	1.874255	3.776337	1.61E-04	3.794513	0.548115	0.459089	0	2	3961	++
6	32358201	rs116676210	C	G	0.092314	1.826485	0.250267	1.335962	2.497111	3.775295	1.61E-04	3.792701	1.196909	0.27394	0.164515	2	3961	++
6	29986324	rs114175826	A	T	0.058945	2.098262	0.341891	1.428156	3.08279	3.775612	1.61E-04	3.793252	1.113909	0.291234	0.10226	2	3961	++
5	84826485	rs1674216	C	T	0.642664	0.704723	0.059719	0.587674	0.845084	-3.776338	1.61E-04	3.794515	0.077215	0.781107	0	2	3962	--
10	81283082	rs61860614	T	C	0.051189	2.278198	0.404262	1.485844	3.493091	3.775917	1.61E-04	3.793783	5.233801	0.022152	0.808934	2	3961	++
7	33085246	rs10807866	G	A	0.738098	0.677312	0.063302	0.55324	0.82921	-3.774131	1.62E-04	3.790677	0.323892	0.569278	0	2	3962	--
6	32583831	rs114822165	C	G	0.087611	1.947004	0.290583	1.377462	2.752036	3.773831	1.62E-04	3.790155	0.98525	0.320906	0	2	3961	++
5	84828228	rs300652	T	C	0.640181	0.704313	0.059819	0.587069	0.844973	-3.773275	1.62E-04	3.789188	0.068067	0.794172	0	2	3961	--
3	172449947	rs73880253	C	T	0.073724	1.941788	0.288791	1.375758	2.740701	3.7744	1.62E-04	3.791144	0.899004	0.343049	0	2	3961	++
16	17266778	rs72777722	G	A	0.074909	1.906332	0.276898	1.363612	2.665055	3.774299	1.62E-04	3.790968	0.518782	0.471362	0	2	3962	++
16	13809961	rs179592	A	G	0.071867	1.895732	0.273327	1.360011	2.642478	3.774708	1.62E-04	3.79168	0.071564	0.789072	0	2	3962	++
6	32415788	rs116264113	C	T	0.217417	1.517244	0.150768	1.221739	1.884223	3.772114	1.63E-04	3.787171	0.787798	0.374767	0	2	3961	++
6	32415777	chr6:32415777:D	C	CAT	0.217417	1.517229	0.150766	1.221727	1.884204	3.772024	1.63E-04	3.787014	0.787798	0.374767	0	2	3961	++
6	30859344	rs147344698	A	G	0.076098	1.947815	0.29097	1.377514	2.754226	3.772062	1.63E-04	3.787081	0.000056	0.994012	0	2	3962	++
6	30820373	rs114873089	T	C	0.076098	1.947804	0.290968	1.377506	2.75421	3.772028	1.63E-04	3.787021	0.000057	0.99399	0	2	3962	++
5	84827128	rs481040	G	A	0.642482	0.705036	0.059731	0.587963	0.84542	-3.772531	1.63E-04	3.787894	0.078541	0.779284	0	2	3962	--
3	379123	rs7374410	A	G	0.88589	1.726077	0.217461	1.299853	2.29206	3.772458	1.63E-04	3.787768	0.879521	0.348333	0	2	3961	++
3	118773190	rs251446	A	G	0.832541	0.629674	0.06862	0.495178	0.8007	-3.773046	1.63E-04	3.78879	0.773929	0.379004	0	2	3961	--
22	49335230	rs1467436	T	C	0.59528	0.718515	0.057857	0.605115	0.853167	-3.77202	1.63E-04	3.787007	0.155015	0.693788	0	2	3962	--
15	53716187	rs624613	A	G	0.661156	0.704342	0.059832	0.587071	0.84504	-3.772047	1.63E-04	3.787054	0.005216	0.942425	0	2	3962	--
15	51807464	rs11855184	A	C	0.223717	1.47596	0.137888	1.205699	1.8068	3.7728	1.63E-04	3.788362	0.192607	0.660756	0	2	3962	++
12	47525184	rs1525446	A	G	0.022295	3.059307	0.687787	1.711244	5.46933	3.772412	1.63E-04	3.787689	1.262916	0.2611	0.208182	2	3961	++
1	2221273	rs2843166	A	C	0.470814	1.395416	0.113153	1.173636	1.659106	3.77302	1.63E-04	3.788745	1.948489	0.16275	0.486782	2	3961	++
12	104928110	rs1704922	A	C	0.568594	0.712961	0.058645	0.598017	0.849998	-3.771876	1.63E-04	3.786757	0.001125	0.973246	0	2	3961	--
1	104099791	rs184454644	T	C	0.033896	2.838988	0.606093	1.651045	4.881667	3.77308	1.63E-04	3.78885	0.000452	0.983042	0	2	3961	++
5	84827458	rs28626271	G	A	0.642421	0.70515	0.059734	0.588072	0.845537	-3.771267	1.64E-04	3.785699	0.07909	0.778534	0	2	3962	--
3	75969932	rs6809012	T	A	0.591478	0.700132	0.060426	0.581698	0.84268	-3.770352	1.64E-04	3.784109	0.007962	0.9289	0	2	3960	--
3	131723398	rs142405805	A	G	0.030177	3.155229	0.723937	1.736313	5.733684	3.770585	1.64E-04	3.784514	3.991367	0.045734	0.749459	2	3960	++
2	31802395	rs35741321	G	C	0.033285	3.108008	0.706206	1.723843	5.603592	3.770797	1.64E-04	3.784882	0.171532	0.678754	0	2	3960	++
19	15788996	rs28523893	A	G	0.294465	1.448805	0.129542	1.194902	1.75666	3.771371	1.64E-04	3.78588	0.714979	0.397796	0	2	3960	++
15	58679534	rs77496627	T	C	0.028746	2.888618	0.624691	1.664224	5.013816	3.770498	1.64E-04	3.784362	1.572103	0.209902	0.36391	2	3961	++
6	32394537	rs114106992	T	C	0.208526	1.524586	0.153169	1.224376	1.898406	3.769301	1.65E-04	3.782283	0.509413	0.475393	0	2	3962	++
4	70286333	rs111973521	A	C	0.040098	2.334762	0.424656	1.502437	3.628183	3.770013	1.65E-04	3.783521	0.07438	0.785064	0	2	3961	++
21	44563995	rs2839637	T	C	0.09894	1.736737	0.221082	1.303417	2.314114	3.769565	1.65E-04	3.782742	0.017737	0.894051	0	2	3962	++
15	58678998	rs28575432	C	T	0.02871	2.892167	0.626136	1.664941	5.023981	3.769413	1.65E-04	3.782477	1.544293	0.21398	0.352454	2	3960	++
6	32420138	rs114711343	A	C	0.21728	1.517356	0.150962	1.221471	1.884914	3.767681	1.66E-04	3.77947	0.78972	0.374185	0	2	3962	++
4	167297104	rs116784822	C	G	0.055133	2.417469	0.454155	1.527325	3.8264	3.767685	1.66E-04	3.779477	0.00005	0.994347	0	2	3961	++
2	47038288	rs77225681	A	C	0.156582	1.617605	0.182695	1.259523	2.07749	3.7674	1.66E-04	3.778983	0.763249	0.382314	0	2	3960	++
21	44545962	rs9977374	T	C	0.101375	1.736579	0.221112	1.303199	2.314079	3.767941	1.66E-04	3.779922	0.428859	0.512549	0	2	3962	++
16	5928452	rs79282103	A	G	0.024559	3.10969	0.707146	1.723684	5.610176	3.768546	1.66E-04	3.780972	0.457682	0.498709	0	2	3961	++
15	51784949	rs35872581	T	C	0.22415	1.474344	0.137545	1.204755	1.804258	3.767999	1.66E-04	3.780023	0.206609	0.649439	0	2	3961	++
12	47520354	rs79527868	A	T	0.022278	3.055814	0.68712	1.709058	5.463827	3.767677	1.66E-04	3.779464	1.232928	0.266838	0.188923	2	3961	++
12	104934147	chr12:104934147:D	G	GA	0.568246	0.712998	0.058692	0.597962	0.850165	-3.768197	1.66E-04	3.780366	0.002788	0.957888	0	2	3962	--
12	104925884	rs1795851	A	G	0.56853	0.71308	0.058694	0.59804	0.850249	-3.767267	1.66E-04	3.778751	0.00134	0.970794	0	2	3960	--
1	104768799	rs17021229	G	A	0.370392	1.422361	0.121535	1.184152	1.708489	3.767472	1.66E-04	3.779107	0.603832	0.43712	0	2	3960	++
6	4914069	rs78768296	C	A	0.030576	2.635002	0.532469	1.591363	4.363075	3.765693	1.67E-04	3.77602	1.616292	0.20361	0.3813	2	3960	++
6	32349557	rs115035678	T	A	0.093782	1.814783	0.246876	1.330907	2.474583	3.76676	1.67E-04	3.777871	0.863361	0.3528	0	2	3960	++
5	84827943	rs300651	G	T	0.642207	0.705547	0.059746	0.588445	0.845953	-3.766664	1.67E-04	3.777705	0.081019	0.775921	0	2	3962	--
2	47035263	chr2:47035263:I	AATATGT	A	0.158319	1.61246	0.181119	1.257467	2.067671	3.765803	1.67E-04	3.776211	0.898773	0.343111	0	2	3960	++
12	104927511	rs1704921	A	G	0.568526	0.713347	0.058665	0.598364	0.850426	-3.766648	1.67E-04	3.777678	0.000729	0.978462	0	2	3962	--
6	32343339	rs115817020	A	G	0.093674	1.815956	0.247374	1.331103	2.477417	3.764791	1.68E-04	3.774455	0.856413	0.354744	0	2	3961	++
6	32343236	rs116178193	G	A	0.093674	1.815921	0.247376	1.331064	2.477392	3.76455	1.68E-04	3.774036	0.856268	0.354785	0	2	3961	++
6	30803526	rs114680466	G	A	0.076211	1.944589	0.290373	1.375459	2.749211	3.764475	1.68E-04	3.773907	0.000229	0.987932	0	2	3961	++
5	84810900	chr5:84810900:I	TTGAGTA	T	0.642669	0.704993	0.059845	0.587697	0.845699	-3.765066	1.68E-04	3.774931	0.0749	0.784331	0	2	3962	--
3	188411093	rs79499314	A	C	0.04229	2.329354	0.423169	1.499942	3.617399	3.765315	1.68E-04	3.775364	0.679668	0.409701	0	2	3961	++
2	2223432	rs113009634	T	C	0.097093	1.851803	0.259277	1.343621	2.552189	3.764665	1.68E-04	3.774236	0.003938	0.949964	0	2	3960	++
19	15810312	rs12976669	C	A	0.32616	1.427723	0.123256	1.186141	1.718508	3.764888	1.68E-04	3.774623	0.875763	0.349365	0	2	3962	++
19	15805461	rs7255816	A	G	0.332155	0.698642	0.060712	0.579646	0.842066	-3.764402	1.68E-04	3.77378	0.001056	0.974081	0	2	3960	--
15	88401120	rs16940895	A	C	0.02408	2.977833	0.658425	1.68732	5.25537	3.765034	1.68E-04	3.774877	0.064547	0.799449	0	2	3961	++
15	53637222	rs183852787	T	C	0.035983	2.642439	0.535227	1.593394	4.382146	3.765125	1.68E-04	3.775034	0.430469	0.511759	0	2	3960	++
11	60275940	rs1941024	A	G	0.585609	0.712948	0.058742	0.597814	0.850257	-3.76518	1.68E-04	3.77513	0.524273	0.469024	0	2	3960	--
11	37507973	rs61091846	G	A	0.115595	0.600721	0.07142	0.460737	0.783235	-3.765007	1.68E-04	3.77483	1.979679	0.159424	0.494868	2	3962	--
10	33395945	rs10827197	G	C	0.096509	1.750043	0.225673	1.307724	2.34197	3.764843	1.68E-04	3.774545	2.377579	0.123088	0.579404	2	3961	++
6	30813249	rs115860453	T	C	0.07623	1.944085	0.290284	1.375127	2.748448	3.763206	1.69E-04	3.771706	0.000266	0.986982	0	2	3962	++
6	30812996	rs116658279	A	G	0.07623	1.944085	0.290284	1.375127	2.748448	3.763206	1.69E-04	3.771706	0.000266	0.986982	0	2	3962	++
6	30811265	rs114213473	C	G	0.076228	1.944038	0.290277	1.375094	2.748381	3.76307	1.69E-04	3.77147	0.00027	0.986893	0	2	3962	++
6	104683494	rs2744190	A	C	0.553887	1.403742	0.11596	1.17646	1.674933	3.7633	1.69E-04	3.771869	0.370547	0.542706	0	2	3962	++
3	75785474	rs79201960	T	C	0.247956	1.509545	0.148686	1.21812	1.870691	3.762918	1.69E-04	3.771207	0.376377	0.539549	0	2	3960	++
2	169026710	rs72874998	T	G	0.073571	1.923886	0.2835	1.368225	2.705211	3.762904	1.69E-04	3.771182	1.479117	0.223913	0.323921	2	3961	++
17	70002330	rs116878242	A	G	0.072095	1.972516	0.299843	1.384825	2.809612	3.763953	1.69E-04	3.773002	0.032257	0.857466	0	2	3960	++
14	89884358	rs1887102	A	C	0.885411	0.594314	0.071977	0.453239	0.7793	-3.763564	1.69E-04	3.772326	0.036443	0.848603	0	2	3962	--
12	27928867	chr12:27928867:D	A	AC	0.339694	0.699343	0.060637	0.580495	0.842523	-3.763143	1.69E-04	3.771596	0.950701	0.329541	0	2	3960	--
11	60289057	rs7105958	G	T	0.381976	1.412769	0.118701	1.180115	1.69129	3.763934	1.69E-04	3.772968	1.973482	0.160079	0.493281	2	3960	++
6	6762250	rs4628148	T	C	0.023146	3.201354	0.742463	1.746126	5.869375	3.762292	1.70E-04	3.77012	0.157126	0.691817	0	2	3961	++
6	4913504	rs78149884	T	A	0.030603	2.631371	0.531596	1.589442	4.356316	3.76161	1.70E-04	3.768938	1.63385	0.201171	0.387949	2	3961	++
6	32302382	rs114667305	T	C	0.089477	1.839338	0.25533	1.33889	2.526842	3.761236	1.70E-04	3.76829	1.356265	0.244186	0.262681	2	3962	++
6	31300197	rs115941894	A	G	0.085826	1.87824	0.268248	1.352473	2.608396	3.762048	1.70E-04	3.769697	1.126605	0.288501	0.112377	2	3961	++
6	30899051	rs115029835	C	G	0.076224	1.943909	0.290258	1.375003	2.748199	3.762695	1.70E-04	3.770819	0.00028	0.98665	0	2	3962	++
6	30894965	rs115215206	A	T	0.076224	1.943909	0.290258	1.375003	2.748199	3.762695	1.70E-04	3.770819	0.00028	0.98665	0	2	3962	++
6	30867527	rs114830575	A	G	0.076224	1.943909	0.290258	1.375003	2.748199	3.762695	1.70E-04	3.770819	0.00028	0.98665	0	2	3962	++
6	30857894	rs114594339	A	G	0.076224	1.943909	0.290258	1.375003	2.748199	3.762695	1.70E-04	3.770819	0.00028	0.98665	0	2	3962	++
6	30851989	rs141558605	A	G	0.076227	1.943698	0.29022	1.374867	2.747876	3.76218	1.70E-04	3.769926	0.000297	0.986252	0	2	3962	++
6	30834331	rs116364608	G	A	0.076224	1.943909	0.290258	1.375003	2.748199	3.762695	1.70E-04	3.770819	0.00028	0.98665	0	2	3962	++
6	30831195	rs142627922	A	G	0.076224	1.943909	0.290258	1.375003	2.748199	3.762695	1.70E-04	3.770819	0.00028	0.98665	0	2	3962	++
6	30826945	chr6:30826945:D	G	GA	0.076224	1.943909	0.290258	1.375003	2.748199	3.762695	1.70E-04	3.770819	0.00028	0.98665	0	2	3962	++
6	30825994	rs115377613	T	C	0.076224	1.943909	0.290258	1.375003	2.748199	3.762695	1.70E-04	3.770819	0.00028	0.98665	0	2	3962	++
5	84818315	rs405852	C	T	0.643283	0.705211	0.05987	0.587866	0.845979	-3.761294	1.70E-04	3.76839	0.088444	0.766165	0	2	3962	--
20	8210529	rs71330233	T	A	0.310073	0.681333	0.062996	0.55786	0.832134	-3.761378	1.70E-04	3.768535	1.307983	0.25276	0.235464	2	3960	--
19	15789495	rs73926877	T	G	0.294312	1.447418	0.129403	1.193788	1.754934	3.762115	1.70E-04	3.769814	0.711327	0.399004	0	2	3960	++
16	77150161	chr16:77150161:D	A	AG	0.352563	1.466694	0.135382	1.201345	1.790652	3.761606	1.70E-04	3.768932	0.000727	0.978495	0	2	3960	++
14	85202817	rs12896245	A	C	0.262137	1.45828	0.132788	1.198016	1.775086	3.761236	1.70E-04	3.768289	0.158142	0.690873	0	2	3960	++
1	218893878	rs1481353	T	G	0.061859	2.060948	0.330105	1.413943	3.004016	3.761851	1.70E-04	3.769356	0.624801	0.429269	0	2	3961	++
11	60277833	rs192435123	C	G	0.395504	1.432518	0.124827	1.187856	1.727572	3.761622	1.70E-04	3.768959	0.366165	0.545102	0	2	3960	++
8	141169536	rs59077321	T	C	0.205452	1.532024	0.155813	1.226632	1.913451	3.7609	1.71E-04	3.767708	1.374986	0.240957	0.27272	2	3960	++
6	4864183	rs12198622	T	C	0.165573	1.569952	0.16781	1.241043	1.98603	3.760428	1.71E-04	3.766889	2.543458	0.110752	0.606834	2	3962	++
6	32453819	rs114684285	T	C	0.173368	1.625707	0.185561	1.262007	2.094222	3.76106	1.71E-04	3.767985	1.288174	0.256385	0.223707	2	3961	++
5	84818066	rs3105121	C	G	0.643316	0.705039	0.059905	0.587625	0.845914	-3.760469	1.71E-04	3.76696	0.089017	0.765431	0	2	3960	--
4	96584514	chr4:96584514:D	T	TA	0.575677	0.709229	0.059325	0.592953	0.848307	-3.760734	1.71E-04	3.76742	0.0016	0.968092	0	2	3960	--
4	96580730	chr4:96580730:D	T	TC	0.555361	0.706813	0.05966	0.58988	0.846927	-3.760603	1.71E-04	3.767192	0.186383	0.665944	0	2	3960	--
19	1348260	rs140263308	G	A	0.0517	2.194939	0.376482	1.457034	3.306552	3.760479	1.71E-04	3.766978	0.127921	0.720597	0	2	3961	++
16	17267656	rs75230915	G	A	0.074884	1.90114	0.276003	1.360174	2.657257	3.760618	1.71E-04	3.767218	0.528911	0.467065	0	2	3960	++
12	27931154	rs10842983	A	G	0.30652	0.685856	0.062445	0.563465	0.834833	-3.760065	1.71E-04	3.76626	0.30114	0.583169	0	2	3960	--
12	127927881	rs75383812	G	C	0.036906	2.830272	0.604399	1.645649	4.867646	3.760584	1.71E-04	3.767159	0.43505	0.509521	0	2	3961	++
7	153092660	rs116931623	T	C	0.06065	2.243571	0.393519	1.472273	3.418938	3.759699	1.72E-04	3.765627	0.011466	0.914727	0	2	3962	++
4	177140712	rs28559763	A	G	0.515601	0.68296	0.062825	0.559823	0.833184	-3.759154	1.72E-04	3.764681	2.316091	0.128041	0.568238	2	3960	--
4	164865279	rs4530590	A	G	0.876343	0.606625	0.071005	0.467456	0.787227	-3.759297	1.72E-04	3.764929	1.762613	0.184299	0.43266	2	3961	--
3	377848	rs9873627	G	T	0.80346	1.530812	0.155478	1.226075	1.911289	3.75964	1.72E-04	3.765524	2.233351	0.135061	0.552242	2	3960	++
2	47035006	rs72882876	T	C	0.160358	1.611436	0.181093	1.256494	2.066645	3.758701	1.72E-04	3.763896	1.082457	0.298149	0.076175	2	3960	++
22	27899339	rs9613459	C	T	0.108457	1.684796	0.204711	1.283562	2.211454	3.758832	1.72E-04	3.764123	4.520469	0.033492	0.778784	2	3960	++
22	27899270	rs9613458	T	C	0.108448	1.685044	0.204751	1.283733	2.211811	3.759695	1.72E-04	3.765619	4.521358	0.033474	0.778828	2	3961	++
20	39649263	rs147626332	T	C	0.087219	1.944573	0.290689	1.374824	2.750436	3.759501	1.72E-04	3.765284	2.185247	0.139339	0.542386	2	3962	++
17	45398085	rs34589418	C	T	0.683156	0.692836	0.061563	0.572173	0.838946	-3.758741	1.72E-04	3.763967	1.271354	0.259513	0.213437	2	3960	--
16	59616269	rs72798449	T	G	0.186185	1.540589	0.158602	1.229729	1.930031	3.75844	1.72E-04	3.763445	2.805225	0.093958	0.643522	2	3960	++
14	78372102	rs112625701	T	C	0.058573	1.9021	0.276461	1.360236	2.659822	3.758416	1.72E-04	3.763403	0.628923	0.427751	0	2	3961	++
13	47534900	rs61948680	T	C	0.162922	0.641149	0.067671	0.508513	0.808381	-3.758914	1.72E-04	3.764267	2.838644	0.092022	0.647719	2	3961	--
6	32383246	rs115863615	G	T	0.2057	1.527035	0.154355	1.224499	1.904319	3.75787	1.73E-04	3.762457	0.847022	0.357396	0	2	3960	++
6	30822002	chr6:30822002:D	G	GAC	0.07633	1.947382	0.29176	1.375532	2.756968	3.757601	1.73E-04	3.761992	0.002648	0.958958	0	2	3961	++
6	29970960	rs114115096	C	G	0.059047	2.090461	0.340551	1.42298	3.071038	3.757558	1.73E-04	3.761918	1.138401	0.28599	0.121575	2	3961	++
4	96584535	rs7434757	G	A	0.56644	0.710104	0.059252	0.59397	0.848943	-3.757357	1.73E-04	3.761569	0.000975	0.975094	0	2	3960	--
22	27899500	rs6005483	T	A	0.108474	1.684318	0.204628	1.283247	2.210742	3.757321	1.73E-04	3.761506	4.515188	0.033595	0.778525	2	3962	++
22	27899394	rs9608616	G	C	0.108462	1.684561	0.204667	1.283414	2.211092	3.758163	1.73E-04	3.762965	4.517555	0.033549	0.778641	2	3961	++
15	88429141	rs55868433	G	A	0.04448	2.239064	0.392072	1.470604	3.409082	3.758158	1.73E-04	3.762957	0.024151	0.876501	0	2	3961	++
15	88414298	rs16940946	C	T	0.036499	2.418054	0.455267	1.52573	3.832254	3.758187	1.73E-04	3.763006	1.678718	0.195095	0.404307	2	3961	++
12	90233470	rs1895710	A	T	0.17595	1.545593	0.160231	1.231541	1.939732	3.75712	1.73E-04	3.761159	0.406019	0.523997	0	2	3960	++
10	33384383	rs72786129	T	G	0.07958	1.855499	0.260937	1.344064	2.561544	3.757352	1.73E-04	3.761561	3.350937	0.067167	0.701576	2	3960	++
6	32776921	rs114828403	C	T	0.085743	1.859662	0.262393	1.345371	2.570549	3.756196	1.74E-04	3.759558	1.546775	0.213612	0.353494	2	3961	++
6	32368462	rs147461705	A	G	0.092552	1.819509	0.249016	1.331438	2.486495	3.756527	1.74E-04	3.760132	1.230524	0.267305	0.187338	2	3962	++
6	32315511	rs114138262	G	T	0.089585	1.837831	0.255125	1.337787	2.524785	3.756116	1.74E-04	3.75942	1.401208	0.236521	0.28633	2	3962	++
6	30821522	rs139258799	T	C	0.076286	1.941143	0.289765	1.373204	2.743973	3.755878	1.74E-04	3.759007	0.000284	0.986557	0	2	3960	++
3	341059	rs332478	G	T	0.146012	0.623418	0.069512	0.487175	0.797763	-3.755862	1.74E-04	3.75898	0.130776	0.717629	0	2	3962	--
2	208109194	rs67588445	C	T	0.684952	0.697227	0.061018	0.577632	0.841583	-3.75644	1.74E-04	3.759981	4.810578	0.028286	0.792125	2	3960	--
21	44543869	chr21:44543869:D	T	TAGCAG	0.100915	1.737356	0.221999	1.302239	2.317859	3.755503	1.74E-04	3.75836	0.453273	0.500785	0	2	3961	++
6	32507731	rs78881578	T	G	0.283154	1.51101	0.149432	1.218124	1.874317	3.754857	1.75E-04	3.75724	2.385485	0.122467	0.580798	2	3960	++
6	32274882	rs116245742	A	C	0.089573	1.836817	0.254862	1.337288	2.522941	3.754824	1.75E-04	3.757184	1.379212	0.240235	0.274948	2	3961	++
5	93735921	rs29927	T	C	0.280642	0.694201	0.061453	0.573754	0.839933	-3.754109	1.75E-04	3.755946	1.360778	0.243403	0.265126	2	3960	--
5	84830119	rs300655	G	T	0.641257	0.706997	0.059728	0.58993	0.847295	-3.75417	1.75E-04	3.756051	0.092419	0.761124	0	2	3962	--
5	84829970	rs630507	T	A	0.641291	0.706928	0.059727	0.589864	0.847224	-3.754927	1.75E-04	3.757361	0.092213	0.761382	0	2	3962	--
4	149414908	rs185089025	T	G	0.200421	1.591582	0.17492	1.248739	2.028552	3.754701	1.75E-04	3.75697	0.975068	0.32342	0	2	3960	++
2	213297810	rs1394791	T	G	0.238011	0.68085	0.063153	0.557071	0.832133	-3.755041	1.75E-04	3.75756	0.035227	0.851121	0	2	3962	--
14	45050022	rs8012479	C	T	0.873134	1.655155	0.195348	1.272273	2.153263	3.753982	1.75E-04	3.755727	0.260194	0.609987	0	2	3961	++
11	133641517	rs7940605	G	A	0.962636	0.334613	0.074316	0.188954	0.592555	-3.754833	1.75E-04	3.7572	11.653254	6.41E-04	0.914187	2	3962	-+
6	32696666	rs115829208	A	C	0.226122	1.528497	0.155001	1.224695	1.907662	3.752814	1.76E-04	3.753705	0.530612	0.46635	0	2	3960	++
6	32383249	rs116199162	C	T	0.205852	1.526122	0.15426	1.223773	1.90317	3.752638	1.76E-04	3.753401	0.847558	0.357244	0	2	3960	++
6	32288952	rs114288718	A	G	0.089625	1.836152	0.254765	1.336813	2.52201	3.75267	1.76E-04	3.753456	1.395069	0.237551	0.28319	2	3961	++
6	31766660	rs115489726	T	C	0.085332	1.868912	0.265699	1.348141	2.59085	3.752564	1.76E-04	3.753273	0.910581	0.33996	0	2	3960	++
5	84844158	rs300668	G	A	0.641212	0.70706	0.059728	0.589994	0.847354	-3.753593	1.76E-04	3.755053	0.092762	0.760695	0	2	3962	--
5	84843164	rs300667	T	C	0.641214	0.707062	0.059728	0.589995	0.847357	-3.753563	1.76E-04	3.755	0.092987	0.760413	0	2	3962	--
5	84842473	rs300666	A	T	0.641214	0.707069	0.059728	0.590001	0.847365	-3.75346	1.76E-04	3.754824	0.092826	0.760614	0	2	3962	--
5	84842000	rs300665	G	T	0.641215	0.707064	0.059728	0.589997	0.84736	-3.753527	1.76E-04	3.754938	0.092794	0.760654	0	2	3962	--
5	84841732	rs159827	C	A	0.641215	0.707064	0.059728	0.589997	0.84736	-3.753527	1.76E-04	3.754938	0.092794	0.760654	0	2	3962	--
5	84841435	rs300664	T	A	0.641217	0.707064	0.059728	0.589997	0.84736	-3.753527	1.76E-04	3.754938	0.092794	0.760654	0	2	3962	--
5	84841388	rs300663	T	C	0.641217	0.707064	0.059728	0.589997	0.84736	-3.753527	1.76E-04	3.754938	0.092794	0.760654	0	2	3962	--
5	84839498	rs159801	T	A	0.641217	0.70706	0.059728	0.589994	0.847354	-3.753593	1.76E-04	3.755053	0.092762	0.760695	0	2	3962	--
5	84839215	rs300660	C	T	0.641217	0.707064	0.059728	0.589997	0.84736	-3.753527	1.76E-04	3.754938	0.092794	0.760654	0	2	3962	--
5	84838915	rs159829	T	C	0.641217	0.707064	0.059728	0.589997	0.84736	-3.753527	1.76E-04	3.754938	0.092794	0.760654	0	2	3962	--
5	84834824	rs571695	G	A	0.641217	0.70706	0.059728	0.589994	0.847354	-3.753593	1.76E-04	3.755053	0.092762	0.760695	0	2	3962	--
5	84833754	rs467359	G	T	0.641217	0.707064	0.059728	0.589997	0.84736	-3.753527	1.76E-04	3.754938	0.092794	0.760654	0	2	3962	--
5	84833148	chr5:84833148:D	A	ATTC	0.641217	0.707064	0.059728	0.589997	0.84736	-3.753527	1.76E-04	3.754938	0.092794	0.760654	0	2	3962	--
5	84832570	rs300840	G	A	0.641215	0.707109	0.059733	0.590032	0.847417	-3.752745	1.76E-04	3.753585	0.093108	0.760262	0	2	3962	--
5	84832354	rs300839	T	C	0.641215	0.707113	0.059734	0.590035	0.847422	-3.752678	1.76E-04	3.753471	0.093141	0.760222	0	2	3962	--
5	84811033	rs506098	G	T	0.642846	0.705947	0.059892	0.588559	0.846748	-3.75283	1.76E-04	3.753733	0.078043	0.779967	0	2	3961	--
17	45396865	rs9303534	G	A	0.682802	0.694954	0.061368	0.574672	0.840411	-3.753106	1.76E-04	3.754211	1.319795	0.250629	0.242306	2	3961	--
1	2222076	rs903921	A	G	0.47223	1.392282	0.112745	1.171302	1.654952	3.753159	1.76E-04	3.754303	2.052712	0.151935	0.51284	2	3962	++
11	60320019	rs57765637	T	G	0.382723	1.411401	0.118581	1.178983	1.689637	3.753563	1.76E-04	3.755001	2.020641	0.155174	0.505107	2	3960	++
11	60319883	rs7951625	T	C	0.349031	0.706409	0.059832	0.589137	0.847024	-3.752558	1.76E-04	3.753263	0.101307	0.750267	0	2	3960	--
11	21745866	rs117714581	T	C	0.045837	2.208928	0.38198	1.460248	3.341461	3.752865	1.76E-04	3.753793	1.203583	0.272607	0.169148	2	3961	++
6	32325562	rs114142816	A	G	0.089673	1.835258	0.254535	1.336368	2.520391	3.751491	1.77E-04	3.751417	1.37941	0.240202	0.275052	2	3962	++
6	32310863	rs114361604	C	T	0.089648	1.835703	0.254655	1.336579	2.521215	3.75199	1.77E-04	3.752279	1.388664	0.238631	0.279883	2	3962	++
6	32305544	rs115007147	G	A	0.089648	1.835714	0.254656	1.336588	2.521231	3.752028	1.77E-04	3.752345	1.388734	0.238619	0.27992	2	3962	++
6	32303692	rs116669008	A	T	0.089648	1.835714	0.254656	1.336588	2.521231	3.752028	1.77E-04	3.752345	1.388734	0.238619	0.27992	2	3962	++
6	32302103	chr6:32302103:D	T	TTG	0.089648	1.835725	0.254658	1.336596	2.521246	3.752066	1.77E-04	3.752411	1.388805	0.238607	0.279957	2	3962	++
6	32295652	rs139165151	C	T	0.089648	1.835725	0.254658	1.336596	2.521246	3.752066	1.77E-04	3.752411	1.388805	0.238607	0.279957	2	3962	++
6	104653067	rs2744204	T	C	0.546839	1.409429	0.118044	1.178064	1.686234	3.751228	1.77E-04	3.750963	0.498066	0.480351	0	2	3961	++
18	55810956	rs1031122	T	C	0.035195	2.611792	0.525498	1.581816	4.312422	3.752365	1.77E-04	3.752928	0.023061	0.879299	0	2	3962	++
1	184214302	rs140642830	C	T	0.02976	2.763486	0.580885	1.624952	4.699742	3.751922	1.77E-04	3.752162	0.004222	0.948191	0	2	3961	++
11	60289988	rs12419383	G	A	0.382532	1.410973	0.118491	1.178731	1.688973	3.752138	1.77E-04	3.752536	1.981328	0.159251	0.495288	2	3962	++
11	60276810	rs11230348	G	T	0.532288	0.717711	0.058252	0.603536	0.853485	-3.752194	1.77E-04	3.752632	0.01448	0.904218	0	2	3960	--
1	14437908	chr1:14437908:D	T	TG	0.036892	0.411153	0.077923	0.258424	0.654146	-3.751418	1.77E-04	3.75129	0.02843	0.866103	0	2	3961	--
9	132760805	rs7031466	C	A	0.827952	0.592703	0.072321	0.450953	0.77901	-3.750777	1.78E-04	3.750182	0.082026	0.77457	0	2	3960	--
6	32285362	rs116667074	T	C	0.089622	1.835462	0.254624	1.336398	2.520896	3.751126	1.78E-04	3.750786	1.386557	0.238987	0.278789	2	3962	++
2	100410644	rs10496342	C	T	0.270949	1.450391	0.130692	1.194235	1.761492	3.750338	1.78E-04	3.749423	1.20167	0.272988	0.167825	2	3962	++
17	45396622	rs7221232	C	G	0.68272	0.695618	0.06133	0.575411	0.840937	-3.749765	1.78E-04	3.748432	1.325638	0.249583	0.245646	2	3961	--
16	17270508	rs7206082	A	G	0.073356	1.924657	0.284561	1.366917	2.709971	3.750272	1.78E-04	3.74931	0.481485	0.48775	0	2	3960	++
12	104934151	chr12:104934151:D	A	AG	0.549584	0.711923	0.059095	0.596096	0.850256	-3.750575	1.78E-04	3.749834	0.041355	0.838854	0	2	3960	--
11	60310083	rs11230378	T	A	0.382666	1.410608	0.118413	1.17852	1.688403	3.75097	1.78E-04	3.750516	1.982324	0.159146	0.495541	2	3960	++
8	96294220	rs55934128	G	A	0.070173	1.941756	0.290459	1.372457	2.747201	3.748352	1.79E-04	3.745991	0.236682	0.626613	0	2	3961	++
6	32656067	chr6:32656067:I	CAA	C	0.606635	0.699637	0.060798	0.580473	0.843265	-3.749472	1.79E-04	3.747927	0.484601	0.486345	0	2	3960	--
6	32648007	rs115113264	G	T	0.482644	0.700374	0.060708	0.581385	0.843715	-3.748849	1.79E-04	3.74685	1.421443	0.233166	0.296489	2	3961	--
6	29849380	rs144223821	T	C	0.069837	2.217958	0.385486	1.462405	3.363869	3.748601	1.79E-04	3.74642	0.561502	0.453656	0	2	3961	++
6	26262916	rs12526215	C	T	0.642585	0.701897	0.0605	0.583317	0.844583	-3.749023	1.79E-04	3.74715	0.013136	0.908752	0	2	3961	--
5	84841170	rs300662	T	C	0.641217	0.706821	0.059832	0.589551	0.847418	-3.748699	1.79E-04	3.74659	0.092874	0.760555	0	2	3962	--
5	84830796	rs300657	C	A	0.641217	0.706821	0.059832	0.589551	0.847418	-3.748699	1.79E-04	3.74659	0.092874	0.760555	0	2	3962	--
4	94547357	rs11726506	G	C	0.192658	1.532049	0.156243	1.225813	1.914789	3.749514	1.79E-04	3.747999	0.448329	0.50313	0	2	3961	++
17	34270050	chr17:34270050:I	GC	G	0.11219	1.724934	0.21826	1.297144	2.293808	3.749051	1.79E-04	3.747199	0.023023	0.879397	0	2	3961	++
11	104747754	rs117236423	G	C	0.027883	2.943413	0.647787	1.67375	5.17621	3.748352	1.79E-04	3.745991	0.672568	0.412158	0	2	3961	++
9	93934851	rs4744038	G	A	0.153836	1.600226	0.177958	1.251429	2.04624	3.748017	1.80E-04	3.745412	1.587438	0.207693	0.370054	2	3962	++
6	4911514	rs77123489	C	T	0.030686	2.619525	0.528796	1.583085	4.33452	3.747815	1.80E-04	3.745063	1.689755	0.193633	0.408198	2	3962	++
6	106728695	rs6906688	A	T	0.129485	1.652532	0.194765	1.270793	2.148944	3.74818	1.80E-04	3.745693	0.083543	0.772552	0	2	3961	++
5	1387093	rs62331082	T	C	0.029438	3.222774	0.752594	1.74769	5.942859	3.748156	1.80E-04	3.745651	2.420265	0.119775	0.586822	2	3960	++
20	49402263	rs117655020	T	C	0.02786	3.313384	0.786989	1.770885	6.199451	3.747895	1.80E-04	3.7452	2.485688	0.114886	0.597697	2	3961	++
17	34270941	rs11656613	G	A	0.112277	1.725075	0.218366	1.297078	2.294299	3.74787	1.80E-04	3.745158	0.021768	0.882705	0	2	3961	++
11	60312456	rs716562	A	C	0.382705	1.410353	0.11843	1.17823	1.688207	3.747646	1.80E-04	3.744771	2.00822	0.156449	0.502047	2	3961	++
9	28554799	rs140991467	G	C	0.599313	0.702829	0.06041	0.584425	0.845222	-3.746524	1.81E-04	3.742832	2.362562	0.124278	0.576731	2	3960	--
8	96293258	rs73268339	G	A	0.070217	1.94018	0.290093	1.371597	2.744464	3.745767	1.81E-04	3.741525	0.23799	0.625662	0	2	3961	++
6	32512291	rs115952312	G	C	0.084615	2.010994	0.314097	1.395364	2.898237	3.746681	1.81E-04	3.743103	0.12171	0.727187	0	2	3961	++
6	32261252	rs7775397	G	T	0.089727	1.828081	0.252448	1.333283	2.506503	3.74626	1.81E-04	3.742377	1.379844	0.240128	0.27528	2	3962	++
5	84832831	rs300841	G	A	0.641375	0.707393	0.059797	0.590191	0.847869	-3.745666	1.81E-04	3.741349	0.097168	0.755255	0	2	3961	--
3	39286825	rs7631529	A	G	0.052499	2.073005	0.335411	1.4156	3.035709	3.745852	1.81E-04	3.741671	0.030942	0.86037	0	2	3962	++
3	39283597	rs9818248	C	T	0.052535	2.071873	0.334944	1.415383	3.032861	3.746899	1.81E-04	3.74348	0.032711	0.856477	0	2	3960	++
3	136328270	rs1471740	C	T	0.797415	0.64708	0.067235	0.515299	0.812561	-3.746509	1.81E-04	3.742806	0.906996	0.340913	0	2	3960	--
13	47538247	rs61951271	C	G	0.180503	0.650553	0.066849	0.519529	0.814621	-3.746847	1.81E-04	3.74339	1.283427	0.257263	0.220836	2	3962	--
11	60299652	rs61900774	T	C	0.382692	1.410096	0.118389	1.178053	1.687844	3.74633	1.81E-04	3.742496	1.988835	0.158463	0.497193	2	3962	++
11	40310723	rs998446	T	A	0.575888	1.410584	0.118539	1.178248	1.688734	3.746333	1.81E-04	3.742502	0.000081	0.992828	0	2	3960	++
8	96293094	rs113152791	A	G	0.070223	1.939874	0.290031	1.371413	2.743966	3.745129	1.82E-04	3.740423	0.23819	0.625517	0	2	3961	++
17	45394441	rs4968314	G	A	0.68261	0.696804	0.061251	0.576753	0.841844	-3.744509	1.82E-04	3.739351	1.331883	0.248471	0.249183	2	3962	--
17	45393739	rs11079772	A	C	0.682607	0.696825	0.061253	0.57677	0.84187	-3.744199	1.82E-04	3.738816	1.331297	0.248575	0.248853	2	3962	--
17	34272019	rs72483219	T	C	0.112165	1.725176	0.218546	1.296826	2.295013	3.744958	1.82E-04	3.740127	0.023576	0.87797	0	2	3960	++
17	34271683	rs11652963	G	C	0.112256	1.724898	0.218451	1.296735	2.294435	3.74504	1.82E-04	3.740269	0.021803	0.882613	0	2	3961	++
17	34271498	rs11657733	C	A	0.112273	1.724607	0.218374	1.296593	2.29391	3.744664	1.82E-04	3.73962	0.02177	0.8827	0	2	3960	++
17	34270677	rs8072581	G	A	0.112342	1.723648	0.218086	1.2962	2.292056	3.744156	1.82E-04	3.738743	0.021189	0.884266	0	2	3961	++
17	34270288	rs11651172	A	G	0.112268	1.723596	0.218044	1.296229	2.291864	3.744647	1.82E-04	3.73959	0.023272	0.878752	0	2	3960	++
17	18030852	rs854794	T	G	0.3034	1.453621	0.131845	1.195204	1.767911	3.745528	1.82E-04	3.741111	0.000054	0.99415	0	2	3960	++
8	96292041	rs55821258	G	C	0.070273	1.938957	0.289788	1.370972	2.742252	3.744094	1.83E-04	3.738635	0.241836	0.622883	0	2	3961	++
8	15068005	chr8:15068005:D	T	TA	0.785346	1.560939	0.165614	1.236336	1.970767	3.743593	1.83E-04	3.737771	0.228312	0.632778	0	2	3960	++
6	32269457	rs116325871	T	C	0.089727	1.831451	0.253745	1.33411	2.514195	3.743207	1.83E-04	3.737104	1.362977	0.243022	0.266312	2	3962	++
6	32263663	rs142144345	T	C	0.089727	1.831451	0.253745	1.33411	2.514195	3.743207	1.83E-04	3.737104	1.362977	0.243022	0.266312	2	3962	++
6	32229989	chr6:32229989:D	T	TG	0.089727	1.831451	0.253745	1.33411	2.514195	3.743207	1.83E-04	3.737104	1.362977	0.243022	0.266312	2	3962	++
6	31805913	rs114575504	T	C	0.085738	1.861891	0.26386	1.344726	2.577951	3.74405	1.83E-04	3.738559	0.477276	0.489659	0	2	3962	++
5	173250244	rs4041220	T	C	0.460065	1.405797	0.117161	1.176161	1.680266	3.743154	1.83E-04	3.737013	4.304461	0.038013	0.767683	2	3960	++
4	69535335	rs142555698	G	A	0.063002	2.222119	0.38741	1.462796	3.375599	3.742983	1.83E-04	3.736718	0.294723	0.58721	0	2	3960	++
4	38407937	rs16994482	T	C	0.047386	2.169093	0.368887	1.446075	3.25361	3.74306	1.83E-04	3.73685	0.285151	0.593345	0	2	3961	++
20	5698591	rs6107676	T	C	0.178522	1.550895	0.162429	1.232534	1.951489	3.743515	1.83E-04	3.737637	2.424031	0.119487	0.587464	2	3960	++
17	45393984	rs12600865	C	T	0.682586	0.696913	0.061259	0.576846	0.841972	-3.742987	1.83E-04	3.736725	1.331288	0.248576	0.248848	2	3961	--
17	45393607	rs11658426	G	A	0.682598	0.696836	0.061254	0.576779	0.841883	-3.744033	1.83E-04	3.738531	1.330829	0.248658	0.248589	2	3961	--
17	45391015	rs9893410	T	G	0.682585	0.696923	0.06126	0.576854	0.841983	-3.742846	1.83E-04	3.736482	1.328246	0.249118	0.247127	2	3962	--
17	34270681	rs8072586	G	A	0.112341	1.723609	0.218081	1.296171	2.292005	3.744002	1.83E-04	3.738477	0.021131	0.884424	0	2	3961	++
17	34270556	rs760191	A	C	0.112347	1.723358	0.218053	1.295975	2.291683	3.742928	1.83E-04	3.736622	0.021344	0.883845	0	2	3961	++
15	53720290	rs146985857	G	A	0.327221	1.425193	0.123117	1.183883	1.715689	3.743478	1.83E-04	3.737572	0.040482	0.840542	0	2	3960	++
13	47538741	rs61951272	C	T	0.180483	0.650704	0.066891	0.519599	0.814891	-3.743181	1.83E-04	3.73706	1.285353	0.256906	0.222004	2	3960	--
12	32144856	rs4931593	A	C	0.61686	0.712565	0.059101	0.596727	0.85089	-3.743896	1.83E-04	3.738294	1.032077	0.309671	0.031081	2	3962	--
10	81284598	chr10:81284598:D	G	GT	0.070849	2.102036	0.345644	1.424574	3.101668	3.742855	1.83E-04	3.736497	0.374654	0.540478	0	2	3960	++
6	4910690	rs74669961	C	T	0.030723	2.614419	0.527575	1.580372	4.325052	3.741974	1.84E-04	3.734976	1.713559	0.190524	0.416419	2	3961	++
6	32410691	rs114615543	A	G	0.210125	1.517184	0.15182	1.219618	1.887351	3.74241	1.84E-04	3.735729	0.612602	0.43381	0	2	3961	++
6	32258130	chr6:32258130:D	G	GCAAA	0.089738	1.830908	0.253644	1.333765	2.513355	3.741821	1.84E-04	3.734713	1.359741	0.243582	0.264566	2	3962	++
6	32219898	rs115894431	A	G	0.08974	1.831241	0.253713	1.333964	2.513894	3.742555	1.84E-04	3.735978	1.365013	0.242671	0.267406	2	3962	++
6	104652800	rs2744205	C	G	0.546924	1.408228	0.11795	1.177047	1.684815	3.741678	1.84E-04	3.734466	0.49306	0.482565	0	2	3960	++
3	172508376	rs114088338	G	T	0.072538	1.938929	0.289905	1.370714	2.742691	3.742133	1.84E-04	3.73525	0.898622	0.343152	0	2	3961	++
17	34270466	rs8071750	T	C	0.112351	1.723237	0.218021	1.295916	2.291465	3.742771	1.84E-04	3.736353	0.021376	0.883758	0	2	3961	++
17	34269219	rs11650056	T	C	0.112335	1.721844	0.217614	1.295321	2.288811	3.741803	1.84E-04	3.734682	0.022984	0.879498	0	2	3961	++
17	34269045	chr17:34269045:D	T	TCG	0.112348	1.721596	0.217549	1.2952	2.288369	3.741468	1.84E-04	3.734104	0.022719	0.880191	0	2	3961	++
12	104937731	rs1625417	T	C	0.565763	0.713734	0.058966	0.598161	0.851637	-3.741866	1.84E-04	3.734791	0.035803	0.849923	0	2	3961	--
6	32275621	rs150977343	T	C	0.089826	1.832427	0.254221	1.334154	2.516792	3.740605	1.85E-04	3.732614	1.351662	0.244988	0.26017	2	3962	++
4	187826579	rs150559966	C	T	0.101843	0.541502	0.075934	0.392672	0.746742	-3.741083	1.85E-04	3.733439	2.23404	0.135	0.55238	2	3960	--
19	15786343	rs35974512	C	T	0.293634	1.454352	0.132223	1.195195	1.769704	3.740807	1.85E-04	3.732963	0.783242	0.376151	0	2	3960	++
17	34269842	rs34464091	G	T	0.112283	1.722326	0.217809	1.29542	2.289919	3.741053	1.85E-04	3.733387	0.023526	0.878098	0	2	3961	++
17	34269832	rs11650038	C	G	0.112283	1.722279	0.217803	1.295384	2.289856	3.740864	1.85E-04	3.733061	0.023505	0.878151	0	2	3961	++
17	34269811	rs34592370	T	G	0.112285	1.722214	0.217795	1.295336	2.28977	3.740606	1.85E-04	3.732616	0.023485	0.878203	0	2	3961	++
11	60201232	rs3763845	C	T	0.363426	1.408279	0.117983	1.177032	1.684959	3.741058	1.85E-04	3.733395	0.19521	0.658615	0	2	3962	++
6	4909896	rs75680410	T	C	0.030723	2.612814	0.527298	1.57931	4.322644	3.739155	1.86E-04	3.730114	1.708576	0.19117	0.414717	2	3961	++
3	39292555	rs28633768	T	C	0.071036	1.884586	0.271779	1.3519	2.627165	3.738948	1.86E-04	3.729757	0.109428	0.740796	0	2	3962	++
3	39292424	rs28655219	C	T	0.071041	1.884397	0.271691	1.351883	2.626671	3.739342	1.86E-04	3.730436	0.108579	0.741768	0	2	3961	++
18	70134482	rs2116485	A	G	0.29432	0.681032	0.063367	0.556834	0.832932	-3.739522	1.86E-04	3.730746	2.152899	0.142301	0.53551	2	3960	--
1	70079929	chr1:70079929:D	C	CAT	0.065729	1.935688	0.289	1.369247	2.736459	3.73917	1.86E-04	3.73014	0.009698	0.921551	0	2	3961	++
15	88395969	rs76601700	T	C	0.024796	2.959915	0.655034	1.676048	5.227235	3.739815	1.86E-04	3.731253	0.088011	0.766721	0	2	3961	++
14	58242992	rs118173265	T	A	0.025176	3.0476	0.687868	1.699379	5.465448	3.739369	1.86E-04	3.730483	4.31292	0.037824	0.768139	2	3961	++
10	13122405	rs11258176	G	A	0.048382	2.209247	0.38324	1.458096	3.347359	3.73892	1.86E-04	3.729709	3.777917	0.051933	0.735304	2	3960	++
6	32382638	rs144972059	C	T	0.204453	1.531281	0.156442	1.224654	1.914681	3.737658	1.87E-04	3.727532	0.705677	0.400883	0	2	3961	++
6	32382609	rs139410943	G	C	0.204453	1.531366	0.156454	1.224717	1.914797	3.738065	1.87E-04	3.728234	0.704124	0.401402	0	2	3962	++
3	39292719	rs28496189	C	T	0.071032	1.88471	0.271867	1.351851	2.627606	3.738188	1.87E-04	3.728447	0.110666	0.739388	0	2	3961	++
[truncated: 378,067 more rows]
